# Supplementary material for: Specific isoforms of the ubiquitin ligase gene WWP2 are targets of osteoarthritis genetic risk via a differentially methylated DNA sequence
Source: Arthritis Res Ther. 2024 Apr 3;26:78. doi: 10.1186/s13075-024-03315-8 (PMC10988806; doi:10.1186/s13075-024-03315-8)
Supplement: Supplementary file 1 — Supplementary Material 1 [file 13075_2024_3315_MOESM1_ESM.xlsx]

## Sheet: Add File 1
	Cartilage from OA patients								Cartilage from foetal samples
	Patient ID	Age (years)	Sex	Joint	mQTL analysis	AEI analysis			Sample ID	Age (post-conception weeks)	Sex	Joint
	6	71	M	Knee	No	Yes			14377	14	M	Tibia
	19	66	M	Hip	Yes	No			14378	14	M	Tibia
	22	48	M	Hip	Yes	No			14392	9	M	Tibia
	39	72	F	Knee	Yes	No			14393	14	M	Tibia
	40	84	F	Hip	Yes	No			14423	12	M	Tibia
	41	51	M	Knee	Yes	No			14429	14	M	Tibia
	42	71	F	Hip	Yes	No			14451	9	M	Femur
	45	93	M	Knee	Yes	No			14453	12	F	Femur
	49	68	M	Hip	Yes	No			14460	9	F	Tibia
	51	74	F	Hip	Yes	Yes			14464	16	M	Tibia
	52	74	F	Hip	Yes	No			14467	10	M	Tibia
	53	55	F	Hip	Yes	No			14471	9	F	Femur and tibia
	54	52	M	Hip	Yes	No			14475	16	M	Tibia
	57	63	M	Knee	Yes	Yes			14492	12	F	Tibia
	59	60	F	Knee	Yes	No			14501	16	M	Tibia
	61	67	M	Knee	Yes	No			14512	10	M	Tibia
	66	56	F	Hip	Yes	No			14513	12	F	Femur and tibia
	69	57	M	Hip	Yes	No			14516	15	M	Tibia
	70	75	M	Hip	Yes	No			14521	12	M	Tibia
	72	76	M	Knee	Yes	No			14523	15	F	Tibia
	73	46	F	Hip	Yes	No			14524	15	F	Tibia
	76	65	F	Knee	Yes	Yes			14525	10	M	Tibia
	77	71	F	Knee	Yes	No			14532	11	F	Tibia
	78	58	M	Knee	Yes	Yes			14541	11	M	Tibia
	79	65	M	Knee	Yes	No			14544	13	M	Tibia
	82	67	F	Knee	Yes	No			14555	9	M	Femur and tibia
	86	56	F	Knee	Yes	No			14562	9	F	Tibia
	87	51	F	Hip	Yes	No			14576	8	M	Femur and tibia
	89	67	F	Knee	Yes	No			14580	9	M	Femur and tibia
	90	60	F	Hip	Yes	No			14586	13	F	Femur and tibia
	92	55	F	Hip	Yes	No			14600	8	M	Tibia
	93	64	F	Knee	No	Yes			14601	10	M	Femur and tibia
	96	61	F	Hip	Yes	Yes			14604	14	F	Tibia
	97	65	M	Hip	Yes	No			14617	13	F	Femur and tibia
	98	49	M	Hip	Yes	No			14619	16	M	Femur and tibia
	99	82	F	Knee	No	Yes			14628	17	F	Femur and tibia
	100	74	F	Hip	Yes	No			14684	14	F	Femur
	103	70	F	Knee	Yes	No			14703	12	F	Femur and tibia
	104	70	F	Knee	Yes	No			14713	16	F	Femur and tibia
	106	79	M	Knee	Yes	No			14715	12	M	Femur and tibia
	107	41	F	Knee	Yes	No			14716	10	M	Femur and tibia
	108	72	M	Knee	Yes	No			14720	15	F	Femur and tibia
	109	65	F	Knee	Yes	No			14721	10	F	Femur and tibia
	112	61	M	Hip	Yes	No			14722	17	M	Femur and tibia
	114	57	F	Knee	Yes	Yes			14728	16	M	Femur and tibia
	115	69	M	Knee	Yes	No			14746	16	F	Femur and tibia
	116	89	M	Hip	Yes	No			14748	10	F	Femur and tibia
	117	82	M	Hip	Yes	No			14831	9	F	Femur and tibia
	126	66	F	Hip	Yes	No
	127	61	M	Knee	Yes	No
	128	64	M	Knee	Yes	No
	132	65	M	Knee	Yes	No
	135	69	F	Hip	Yes	No
	136	68	F	Knee	Yes	No
Additional file 1. Details of the human cartilage tissue used in this study.
