# Supplementary material for: Specific isoforms of the ubiquitin ligase gene WWP2 are targets of osteoarthritis genetic risk via a differentially methylated DNA sequence
Source: Arthritis Res Ther. 2024 Apr 3;26:78. doi: 10.1186/s13075-024-03315-8 (PMC10988806; doi:10.1186/s13075-024-03315-8)
Supplement: Supplementary file 2 — Supplementary Material 2 [file 13075_2024_3315_MOESM2_ESM.xlsx]

## Sheet: Add File 2
	Application	Forward (5'-3')	Reverse (5'-3')	Sequencing (5'-3')	Captured Loci	Genomic Position (hg19)
	Genotyping	CCTGCTGGGACCCACTGA	[btn]GCTGGGATTACAGGCGTGAG	TCTGCAGTATTGAAACAGA	rs34195470	Chr16:69,955,690
	Genotyping / Allelic expression imbalance (AEI) analysis	TCCATGCTCCCAGATTCTCG	[btn]CCACAGGGAAGTACAGCAAATGAC	GCTTGCCACAGCGCA	rs1052429	Chr16:69,975,360
	Methylation quantification	TGGGAGTGGGGTGGTTATT	[btn]CCAAACCCTATTTTCCCTACTCACTAAACA	GGTTTTTATTTTTAGTTGGGAA	CpG 1 (cg02147637)	Chr16:69,951,622
					CpG 2	Chr16:69,951,667
				AATATTAGGATTATTATTTGGTAG	CpG 3 (cg17669573)	Chr16:69,951,685
					CpG 4	Chr16:69,951,689
					CpG 5	Chr16:69,951,693
					CpG 6	Chr16:69,951,695
				TTAAAGATTTTTTTATTAGGTGAGA	CpG 11	Chr16:69,951,800
					CpG 12	Chr16:69,951,809
					CpG 13 (cg26661922)	Chr16:69,951,820
					CpG 14	Chr16:69,951,830
					CpG 15	Chr16:69,951,836
					CpG 16	Chr16:69,951,850
		[btn]TGGGAGTGGGGTGGTTATT	CCAAACCCTATTTTCCCTACTCACTAAACA	ACCCCCTAAAACTAATTC	CpG 9	Chr16:69,951,728
					CpG 10	Chr16:69,951,733
		[btn]TTTTGAGGTTTTTATTTTTAGTTGGGAAA	ACATAACCCCCTAAAACTAATTCC	TCCCCTACCACTACCACTACTCA	CpG 7	Chr16:69,951,702
					CpG 8 (cg26736200)	Chr16:69,951,706
Additional file 2. Oligonucleotide primer sequences used for pyrosequencing. [Btn], biotin tag at the 5' end of the primer.
