# Supplementary material for: Specific isoforms of the ubiquitin ligase gene WWP2 are targets of osteoarthritis genetic risk via a differentially methylated DNA sequence
Source: Arthritis Res Ther. 2024 Apr 3;26:78. doi: 10.1186/s13075-024-03315-8 (PMC10988806; doi:10.1186/s13075-024-03315-8)
Supplement: Supplementary file 3 — Supplementary Material 3 [file 13075_2024_3315_MOESM3_ESM.xlsx]

## Sheet: Add File 3
	Application	Assay Name	Forward (5'-3')	Reverse (5'-3')
	Lucia reporter gene assay	n/a	cctaggGAGGTTCCTATTTCCAGCTGG	actagtTCACTAAGCAGGTCAACAGAGA
	dCas9-DNMT3a epigenome modulation	gRNA 1	caccgCTGAGGTTCCTATTTCCAGC	aaacGCTGGAAATAGGAACCTCAGc
		gRNA 2	caccgACAATACTCGGACCACCACC	aaacGGTGGTGGTCCGAGTATTGTc
		gRNA 3	caccgACGTGCGCAACTATGAGCAG	aaacCTGCTCATAGTTGCGCACGTc
		gRNA 4	caccgTCACCTGGTAGAGGAATCTT	aaacAAGATTCCTCTACCAGGTGAc
		gRNA 5	caccgGTTTTCCCTGCTCACTAAGC	aaacGCTTAGTGAGCAGGGAAAACc
		Non-targeting gRNA (Control)	caccgCGTTAATCGCGTATAATACG	aaacCGTATTATACGCGATTAACGc
Additional file 3. Oligonucleotide primer sequences used for reporter gene assay and epigenetic editing. Lower case sequences represent restriction enzyme motifs: cctagg, AvrII; actagt, SpeI; caccg, BbsI (+) strand; aaac[gRNA]c, BbsI (-) strand. n/a, not applicable.
