# Supplementary material for: Specific isoforms of the ubiquitin ligase gene WWP2 are targets of osteoarthritis genetic risk via a differentially methylated DNA sequence
Source: Arthritis Res Ther. 2024 Apr 3;26:78. doi: 10.1186/s13075-024-03315-8 (PMC10988806; doi:10.1186/s13075-024-03315-8)
Supplement: Supplementary file 4 — Supplementary Material 4 [file 13075_2024_3315_MOESM4_ESM.xlsx]

## Sheet: Add File 4
	Product ID	Assay Type	Supplier	Primer/Probe Sequences (5'-3')	Gene	Exon Location	Captured Transcripts	RefSeq ID	Ensembl Transcript ID	Ensembl ID
	Hs.PT.58.45621782	PrimeTime Std qPCR Assay	Integrated DNA Technologies	n/a	WWP2	e1 - e3	WWP2-FL	NM_007014	ENST00000359154.7	WWP2-202
	Hs.PT.58.27020061.g	PrimeTime Std qPCR Assay	Integrated DNA Technologies	n/a		e13a	WWP2-C	NM_199424	ENST00000568684.1	WWP2-213
	Universal Probe Library #13	IDT oligo + Universal Probe Library	Sigma Aldrich	n/a		e8 - e9	WWP2-N	NM_001270455	ENST00000569174.5	WWP2-216
	n/a		Integrated DNA Technologies	Forward: GAAGGAGAGGAACCCAGCA
				Reverse: AGAGTCTCAGGTCTTCTCAGT
	hsa-miR-140-5p	TaqMan Advanced miRNA Assay	Thermo Fisher Scientific	n/a	miR-140	n/a	miR-140-5p	NR_029681	ENST00000385282.3	MIR140-201
	hsa-miR-140-3p	TaqMan Advanced miRNA Assay	Thermo Fisher Scientific	n/a		n/a	miR-140-3p	NR_029681
	Hs.PT.39a22214836	PrimeTime Std qPCR Assay	Integrated DNA Technologies	n/a	GAPDH	e2 - e3	GAPDH	NM_002046	ENST00000229239.10	GAPDH-201
	Hs.PT.58v.45621572	PrimeTime Std qPCR Assay	Integrated DNA Technologies	n/a	HPRT1	e8 - e9	HPRT1	NM_000194	ENST00000298556.8	HPRT1-201
	n/a	IDT oligo	Integrated DNA Technologies	Forward: CGAATGGCTCATTAAATCAGTTATGG	18S	e1	18S	NR_003286	n/a	n/a
				Reverse: TATTAGCTCTAGAATTACCACAGTTATCC
				Probe: 56-FAM/TCCTTTGGTCGCTCGCTCCTCTCCC/36-TAMSp
	U6 snRNA	TaqMan microRNA Control Assay	Thermo Fisher Scientific	n/a	U6	n/a	U6	NR_004394	n/a	n/a
Additional file 4. Primer-probe assays used for gene expression analyses by RT-qPCR.
