# Supplementary material for: Specific isoforms of the ubiquitin ligase gene WWP2 are targets of osteoarthritis genetic risk via a differentially methylated DNA sequence
Source: Arthritis Res Ther. 2024 Apr 3;26:78. doi: 10.1186/s13075-024-03315-8 (PMC10988806; doi:10.1186/s13075-024-03315-8)
Supplement: Supplementary file 5 — Supplementary Material 5 [file 13075_2024_3315_MOESM5_ESM.xlsx]

## Sheet: Add File 5
	OA cartilage
	Patient ID	rs34195470 genotype	Age (years)	Sex	Joint	CpG 1	CpG 2	CpG 3	CpG 4	CpG 5	CpG 6	CpG 7	CpG 8	CpG 9	CpG 10	CpG 11	CpG 12	CpG 13	CpG 14	CpG 15	CpG 16
	19	GA	66	M	Hip	22	35.5	48.5	62	48	48.5	41.5	71.5	36.5	60	44.5	17	46	28.5	18	13.5
	22	AA	48	M	Hip	20.5	46	57.5	68.5	58.5	53	44	64.5	40	54.5	34.5	20	37	19.5	16.5	15
	39	AA	72	F	Knee	14	21	28	38	27.5	27			17.5	34	20	7	17.5	9	6	4
	40	GA	84	F	Hip	30.5	49	69.5	85.5	75.5	67	64.5	83	55.5	84.5	56	21.5	50.5	31	19	13
	41	GG	51	M	Knee	26	37.5	53	73	58.5	54	43.5	76	38	69.5	51.5	13	49.5	27.5	14.5	8.5
	42	AA	71	F	Hip	21.5	37	46.5	57.5	49.5	43.5	38.5	62	35	46.5	31	19	29.5	19.5		14.5
	45	AA	93	M	Knee	13.5	29	29	35.5	27	25	20	47	18	29	21	7.5	19	9.5	7	4.5
	49	AA	68	M	Hip	22.5		52.5	63	53.5		43.5	68.5	37.5	57	40	16.5	38	21	14.5	10.5
	51	GA	74	F	Hip	18	30	45	57	48	43.5	45.5		32	48.5	29.5	13	27	14.5	10	9
	52	GG	74	F	Hip	26	45.5	61.5	79	66.5	61	46	76	45.5	68.5	48.5	15		25	14.5	9.5
	53	GG	55	F	Hip	31.5	55.5	72			67	60.5	81	53	80	61	27	58		22.5	17.5
	54	GG	52	M	Hip	20.5	45.5	54.5	69	55	51.5	39	77	34	66.5	55.5	12	50	28.5	15	7.5
	57	GA	63	M	Knee	18.5			61			38.5	69	29.5	53	42	11	41	23.5	14	8
	59	GA	60	F	Knee	24	53.5	53.5	72	55	54	34.5	60.5	34.5	70	60	17	61	32	19.5	11
	61	GG	67	M	Knee	22.5	48.5	56		57.5	55.5	45.5	78	35.5	68.5	50	16	48.5	29	15.5	11
	66	GG	56	F	Hip	27		64	83	65	62.5	51	80	48	78.5	66.5	24.5	64	36	22.5	16.5
	69	GA	57	M	Hip	20		43.5	63	44.5		30.5	74	26.5	56.5	45.5	9.5	45.5	21	10	7.5
	70	GA	75	M	Hip							40.5	75.5
	72	AA	76	M	Knee							35.5	64.5
	73	GA	46	F	Hip							32.5
	76	GA	65	F	Knee	19	37	38	50.5	38.5	36	29.5	63.5	23.5	45	36	11.5	36.5	18.5	10.5	7
	77	GG	71	F	Knee	20.5			73	56.5	54.5	39	78	35	71	56	15	57	29.5	16	9
	78	GA	58	M	Knee	20.5		39.5	52.5	39.5	39	30.5	65	24.5	47	38.5	9.5	38.5	24	13.5	7.5
	79	GA	65	M	Knee	23.5		48	68.5	52	50.5	41.5	78.5	34	69.5	59	14.5	62.5	32	20.5	14.5
	82	GA	67	F	Knee	23.5		55	78.5	57.5	55.5	45.5	82	38	73.5	62	17.5	68	36.5	21.5	12
	86	GA	56	F	Knee	23.5		28.5	73.5	54.5	52	41	73.5	36	66	58	15.5	57.5	33	20.5	12.5
	87	GG	51	F	Hip		50	60.5	84.5	65.5	65	47.5	82	45	73.5	65	16.5	63	39.5	19.5
	89	GA	67	F	Knee							39.5	73
	90	AA	60	F	Hip		42	49.5		48.5		37.5	68.5	30.5	54	39.5	12	36		10.5	7
	92	GA	55	F	Hip	19	44	48	59.5	53	47.5	46	67	35.5	56	38.5	20.5	35	21.5	15.5	14
	96	GG	61	F	Hip	25.5	48.5	50	70	53	54	43	77	36	68	55.5	16	59.5		16.5	10
	97	GA	65	M	Hip	21		54.5	74.5	58		44.5	75.5	39.5	69	56	19	55		18.5	13.5
	98	GG	49	M	Hip	21.5	44	46.5	65.5	51	51			33.5	61.5	49	13	38	25		9
	100	GA	74	F	Hip	24.5	45	49	66.5	51	49		78.5	33	67.5	58	13.5	59.5	32	15	9.5
	103	AA	70	F	Knee		50		69	57	52.5	46.5	78.5	36.5	75.5	58.5	19	60.5	41.5	25	16.5
	104	GA	70	F	Knee		35	44	57	45.5	44.5	38	62.5	29.5	50	31.5	11		18.5	11.5	7.5
	106	GG	79	M	Knee		51.5	63.5	77.5	66	65	65	82.5	54.5	74.5	63	35.5	63	46	34.5	30.5
	107	AA	41	F	Knee	23	41.5	51		54.5	55	43.5	81	36	72	61.5	16	65	36	22	13
	108	AA	72	M	Knee	17.5	35.5	38.5	48.5	39.5	38.5	31.5	60.5	26.5	45	34.5	12.5	34	21.5	13.5	9
	109	GG	65	F	Knee			52.5	67.5	51	53.5	42	79.5	35	66	54.5	11.5	56	32.5	17.5	10.5
	112	GA	61	M	Hip	35	48.5	53.5	70	56.5	54.5	42.5	78.5	34.5	66	55.5	15	55.5	33.5	17.5	11.5
	114	GA	57	F	Knee	21.5	39	36.5	51	37	39	32.5	69	24	51	40.5	9.5	40	22	14	8
	115	GG	69	M	Knee	22.5	36.5	38	48.5	36.5	36	28	59.5	26	47.5	34	8	32.5	20	11	5.5
	116	GA	89	M	Hip			51.5	72	56	57.5	44	70	37	60	41.5	15	36.5	24.5	13.5	9.5
	117	GA	82	M	Hip	19.5		48.5	63	49	48	26	64	32.5	59	52	16	50	30	15	11
	126	AA	66	F	Hip	17.5	33	37	52.5	37.5	37.5	27	67.5	24	49	36	9	37	20.5	9	5.5
	127	GG	61	M	Knee	20.5			65.5	49.5	49.5	38	74	31	63.5	48.5	9.5	46	29.5	14.5	7
	128	GG	64	M	Knee	27.5		64	81.5	63	65	50.5	80	42.5	74	65	23.5	66	50	31.5	20.5
	132	GG	65	M	Knee							38	75
	135	GG	69	F	Hip							41	79.5
	136	GA	68	F	Knee	21.5	36	49.5	69	54.5	53.5	39	74	35	65.5	53	14	51.5	34	18.5	10.5
	Foetal cartilage
	Sample ID	rs34195470 genotype	Age (post-conception weeks)	Sex	Joint	CpG 1	CpG 2	CpG 3	CpG 4	CpG 5	CpG 6	CpG 7	CpG 8	CpG 9	CpG 10	CpG 11	CpG 12	CpG 13	CpG 14	CpG 15	CpG 16
	14377	AA	14	M	Tibia	8	22.5	13	18	13.5	16	11.5		6.5	17	11.5	3.5	11	6	5	3.5
	14378	GG	14	M	Tibia	9.5	24	16.5	23.5	17.5	20.5	16.5	38	8	21.5
	14392	GA	9	M	Tibia	10.5	21	17	23	18	19	14.5	35.5	8	22.5	14	3.5	17.5	9	7	6
	14393	GG	14	M	Tibia	11.5	30.5	23.5	33.5	24	28			12	25.5
	14423	GA	12	M	Tibia	8.5	19	14.5	22	15.5	17	17.5	36.5	8	23.5	17.5	4	20.5	11	9.5	7.5
	14429	GG	14	M	Tibia	9				20.5	20										17.5
	14451	GA	9	M	Femur	8.5		15.5	20	15	18	12.5	32	8.5	20.5	13.5	4	16	7.5	6	5
	14453	AA	12	F	Femur	7	20.5	15.5	22	16.5	18	13.5	32.5	7.5	18.5
	14460	GA	9	F	Tibia	9	15.5	20	26.5	19.5	23	12	33.5	8	19	14.5	6	18.5	9.5	7	6.5
	14464	GA	16	M	Tibia	15.5	24	26	34.5	27.5	32	20	42.5	12	26	15	5.5	19	11	7.5	6
	14467	AA	10	M	Tibia	13	23	22	31	21	23.5	18.5	39	12	23.5	17.5	9.5	22.5	11.5	9.5	10
	14471	GG	9	F	Femur and tibia	9	24	18.5	24.5	19	20	17.5	40.5	8.5	27	18	5	22	10.5	8.5	9.5
	14475	GA	16	M	Tibia	12	23	19.5	26	19.5	21	22		13.5	25	20.5	6	22.5	12	10.5	8
	14492	GA	12	F	Tibia	10	25	20	26.5	22	23.5	17.5	41	10	25.5	14.5	4.5	18.5	10	7.5	5.5
	14501	GA	16	M	Tibia	11.5	30	27.5	34.5	26.5	31.5	25	50.5	14.5	31	20	5.5	24.5	13	10.5	8
	14512	GG	10	M	Tibia	11.5	26.5	20.5	29.5	23		20	43.5	11.5	29.5	18.5	4.5	25	14	10	8.5
	14513	GG	12	F	Femur and tibia	10.5	28	21.5	28	21	26.5	19	43.5	11	24.5	17.5	5.5	22.5	12	9	8
	14516	GG	15	M	Tibia	8.5	21	17.5	23	17	17.5	18.5	40	9	23.5	18.5	5.5	22	10	7	7.5
	14521	GA	12	M	Tibia	6	18.5	11	17	10.5	14.5	12	30	6	17	11.5	3	14	6	5.5	4.5
	14523	GA	15	F	Tibia	8.5	23.5	16	23	16.5	19.5	16	42.5	9	24.5	16.5	4	20	10.5	7.5	6
	14524	GG	15	F	Tibia	7	20.5	13.5	18	14	16	12	31.5	7.5	17.5	10.5	3.5	13.5	6	4.5	3
	14525	GG	10	M	Tibia	18	26.5	25.5	32	26	26	23	46	14	33	19.5	6	25.5	14.5	10	9.5
	14532	GA	11	F	Tibia	12.5	26	25.5	30	25	28	19.5	40	11	25.5	15	4.5	20	10.5	7	5.5
	14541	AA	11	M	Tibia	8.5	24	18.5	23	18.5	21.5	14	35.5	8	21	12.5	4.5	16.5	7.5	6	4.5
	14544	GG	13	M	Tibia	9.5	25.5	20.5	29.5	22.5	26.5	20	40	10.5	27
	14555	GG	9	M	Femur and tibia	13	25.5	22.5	27	22.5	23.5	19	39.5	10	23.5	12.5	3.5	18	10	6	5.5
	14562	GG	9	F	Tibia	11.5	30.5	27.5	33	26.5	27.5	21	44.5	12	28	22	8	26	15.5	10	9
	14576	GA	8	M	Femur and tibia	8	24.5	14.5	19.5	14	14.5	10	28	6.5	18	12	3	13.5	7	5	4.5
	14580	GA	9	M	Femur and tibia	9	26	18	24	19	22.5	16	35.5	9	23.5	11	3.5	14	7	5.5	4
	14586	GA	13	F	Femur and tibia	10	21	17	23	18	21.5	14	36	9	21	14.5	4.5	17	9	7	5.5
	14600	GA	8	M	Tibia	13	19	21	24.5	19.5	21	17	34.5	10	24.5
	14601	GA	10	M	Femur and tibia	15.5	14	16	22	16.5	18.5	19	38			10.5	2.5	14.5	7.5	5.5	3.5
	14604	GA	14	F	Tibia	10.5	25.5	22	29.5	23.5	23.5	18.5	41.5	15	22	16.5	5	21.5	11.5	9	7.5
	14617	AA	13	F	Femur and tibia	7.5	24.5	17	23	17.5	20.5	15	35	8.5	20.5	14	4	15.5	7.5	6	4.5
	14619	GG	16	M	Femur and tibia			14	20	14.5	16	15	32	7.5	19
	14628	GA	17	F	Femur and tibia	11	22	17	24.5	18	21.5	19		9.5	22	15	4	19	9.5	5.5	6.5
	14684	GA	14	F	Femur	10	25.5	21.5		24.5	23.5	14.5	36.5	8	22	14	4	16.5	8.5	7	5
	14703	GA	12	F	Femur and tibia	9	19	18	22.5	18.5	20			8.5	20	12	3.5	15	8.5	5.5	4.5
	14713	GG	16	F	Femur and tibia	19.5	26	23.5	30.5	25.5	28	22.5	45.5	13	30	21	7.5	27.5	14.5	11	10
	14715	GA	12	M	Femur and tibia							22.5	41.5
	14716	AA	10	M	Femur and tibia	14	19.5	21	27	19.5	20.5	19	36.5	9		15	3.5	20	11	8	8
	14720	GG	15	F	Femur and tibia	10	25.5	15	20	17	16.5	17	37.5	9.5	25.5	18.5	5	22.5	14.5	9.5	7.5
	14721	GA	10	F	Femur and tibia	9	20	16.5	21	16.5	19	23	44.5	9.5	23	16	4.5	26	11	6.5	6
	14722	GA	17	M	Femur and tibia	11.5	24	23	30.5	23.5	27.5	23.5	46.5	13.5	31	20.5	6.5	24	11	8.5	7
	14728	GA	16	M	Femur and tibia	18.5	17.5	21.5	29	20	26	17	35.5	10.5	24.5
	14746	GA	16	F	Femur and tibia	12	17.5	15.5	20.5	15.5	19	15.5		8.5	18.5	10	4	14	6.5	6	4.5
	14748	GA	10	F	Femur and tibia			17.5	25	18	20	25.5	44
	14831	GG	9	F	Femur and tibia			20	28	21	21.5
Additional file 5. b-values for the 16 CpGs in cartilage DNA from the OA patients and the foetal samples.
