# Supplementary material for: Specific isoforms of the ubiquitin ligase gene WWP2 are targets of osteoarthritis genetic risk via a differentially methylated DNA sequence
Source: Arthritis Res Ther. 2024 Apr 3;26:78. doi: 10.1186/s13075-024-03315-8 (PMC10988806; doi:10.1186/s13075-024-03315-8)
Supplement: Supplementary file 9 — Supplementary Material 9 [file 13075_2024_3315_MOESM9_ESM.xlsx]

## Sheet: Add File 9
	DNA								A/G ratio			A/G ratio/mean*			Mean of (M-O)	mean risk/ mean non-risk	cDNA								A/G ratio			A/G ratio/mean*			Mean of (AC-AE)	mean risk/ mean non-risk
Patient ID	G	G	G	Mean	A	A	A	Mean	A/G	A/G	A/G	A/G	A/G	A/G	Mean	MEAN	G	G	G	Mean	A	A	A	Mean	A/G	A/G	A/G	A/G	A/G	A/G	Mean	MEAN
6	45.45	50.82	48.18	48.15	54.55	49.18	51.82	51.85	1.20022	0.967729	1.07555	1.11457	0.898672	0.998799	1.00401	1.07684	47.06	44.31	43.69	45.02	52.94	55.69	56.31	54.98	1.12495	1.25683	1.28885	1.04467	1.16714	1.19688	1.13623	1.22124
51	47.81	48.31	48.38	48.1667	52.19	51.69	51.62	51.8333	1.09161	1.06996	1.06697	1.01439	0.994276	0.991493	1.00005	1.07612	43.06	44.5	43.1	43.5533	56.94	55.5	56.9	56.4467	1.32234	1.24719	1.32019	1.2288	1.15897	1.2268	1.20485	1.29604
57	49.53	48.71	47.85	48.6967	50.47	51.29	52.15	51.3033	1.01898	1.05297	1.08986	0.967205	0.999466	1.03449	1.00039	1.05353	42.1	36.69	49.49	42.76	57.9	63.31	50.51	57.24	1.3753	1.72554	1.02061	1.30542	1.63787	0.968754	1.30401	1.33863
76	49.05	50.21	48	49.0867	50.95	49.79	52	50.9133	1.03874	0.991635	1.08333	1.00147	0.956057	1.04447	1.00066	1.03721	46.4	43.25	43.72	44.4567	53.6	56.75	56.28	55.5433	1.15517	1.31214	1.28728	1.11373	1.26506	1.2411	1.20663	1.24938
78	47.52	47.02	46.63	47.0567	52.48	52.98	53.37	52.9433	1.10438	1.12675	1.14454	0.981584	1.00147	1.01728	1.00011	1.1251	47.7	46.08	46.76	46.8467	52.3	53.92	53.24	53.1533	1.09644	1.17014	1.13858	0.974525	1.04003	1.01198	1.00885	1.13462
93	49.89	48.38	47	48.4233	50.11	51.62	53	51.5767	1.00441	1.06697	1.12766	0.943001	1.00174	1.05872	1.00115	1.06512	43.49	41.51	43.16	42.72	56.51	58.49	56.84	57.28	1.29938	1.40906	1.31696	1.21994	1.32291	1.23644	1.25976	1.34082
96	47.31	47.83	47.19	47.4433	52.69	52.17	52.81	52.5567	1.11372	1.09074	1.11909	1.00536	0.984618	1.01021	1.00006	1.10778	48.34	45.61	46.74	46.8967	51.66	54.39	53.26	53.1033	1.06868	1.1925	1.1395	0.964706	1.07648	1.02863	1.02327	1.13235
99	49.37	49.64	49.34	49.45	50.63	50.36	50.66	50.55	1.02552	1.0145	1.02675	1.00321	0.992428	1.00441	1.00001	1.02224	49.52	43.31	43.05	45.2933	50.48	56.69	56.95	54.7067	1.01939	1.30894	1.32288	0.997204	1.28045	1.29409	1.19058	1.20783
114	46	47.48	46.79	46.7567	54	52.52	53.21	53.2433	1.17391	1.10615	1.13721	1.03089	0.971387	0.998662	1.00031	1.13873	46.83	47.24	48.26	47.4433	53.17	52.76	51.74	52.5567	1.13538	1.11685	1.07211	0.997059	0.980784	0.941494	0.973112	1.10778
Additional file 9: Data from the allelic expression imbalance (AEI) analysis of WWP2 using transcript SNP rs1052429.
