# Supplementary material for: Specific isoforms of the ubiquitin ligase gene WWP2 are targets of osteoarthritis genetic risk via a differentially methylated DNA sequence
Source: Arthritis Res Ther. 2024 Apr 3;26:78. doi: 10.1186/s13075-024-03315-8 (PMC10988806; doi:10.1186/s13075-024-03315-8)
Supplement: Supplementary file 10 — Supplementary Material 10 [file 13075_2024_3315_MOESM10_ESM.xlsx]

## Sheet: Add File 10
Plate 1													Plate 2													Plate 3													Plate 4
	1	2	3	4	5	6	7	8	9	10	11	12		1	2	3	4	5	6	7	8	9	10	11	12		1	2	3	4	5	6	7	8	9	10	11	12		1	2	3	4	5	6	7	8	9	10
A													A													A													A
B		12	13	11	11			12	12	13	15		B		36	19	23	18			19	21	16	15		B		21	19	20	21			21	21	22	19		B		16	15	14	15			13	15	14
C		13	13	11	13			11	10	13	12		C		16	18	18	17			25	18	14	12		C		24	17	20	20			17	16	17	16		C		10	16	14	14			15	12	11
D		11	10	10	9			10	12	11	11		D		14	17	17	21			25	24	17	14		D		16	18	19	18			15	17	16	15		D		12	13	13	16			12	10	18
E		11	12	11	15			10	13	12	10		E		15	14	16	20			20	18	15	17		E		17	16	18	18			17	15	63	16		E		13	12	13	10			20	11	10
F		10	12	10	9			8	7	10	12		F		13	14	17	14			19	31	27	12		F		17	15	17	14			15	17	15	13		F		11	14	12	11			9	9	10
G		10	11	12	9			10	10	10	12		G		13	16	14	16			15	14	14	15		G		13	15	17	15			15	17	13	14		G		8	11	10	13			11	9	9
H													H													H													H
	1	2	3	4	5	6	7	8	9	10	11	12		1	2	3	4	5	6	7	8	9	10	11	12		1	2	3	4	5	6	7	8	9	10	11	12		1	2	3	4	5	6	7	8	9	10
A													A													A													A
B		453	850	83	468			41470	59900	15170	50410		B		888	222	135	312			12810	26600	5130	14280		B		731	883	243	740			19570	50480	85810	39610		B		1593	643	187	628			40150	30300	13210
C		567	1052	154	665			32470	110100	17350	34190		C		1427	1123	80	234			19540	31710	7892	13220		C		1270	2117	487	1274			37190	58000	21740	51570		C		873	1601	377	640			45790	56390	23380
D		667	1281	187	750			29670	58750	15740	35770		D		582	468	168	182			24010	37740	6664	13980		D		1146	2518	366	1518			25810	80640	28030	39310		D		1414	1044	482	789			50840	78790	23160
E		1006	1041	221	496			26650	81770	13770	32770		E		372	968	145	179			49780	24490	10110	23010		E		636	1345	332	1657			21610	50960	19380	41720		E		938	1079	320	658			50580	99050	31420
F		611	924	205	586			24100	76110	11080	25810		F		685	644	120	535			14350	21640	9037	29070		F		1048	1005	503	1318			40560	65700	22550	35170		F		983	1776	385	557			35710	64030	20210
G		1040	593	189	490			20250	37580	13550	35510		G		829	840	71	314			13830	18140	12190	12500		G		635	1234	335	1596			28090	54610	11520	30170		G		698	737	78	1035			51270	59170	15780
H													H													H													H
		EVB Meth	EVB Mock	B Meth	B Mock			EVP Meth	EVP Mock	P Meth	P Mock				EVB Meth	EVB Mock	B Meth	B Mock			EVP Meth	EVP Mock	P Meth	P Mock				EVB Meth	EVB Mock	B Meth	B Mock			EVP Meth	EVP Mock	P Meth	P Mock				EVB Meth	EVB Mock	B Meth	B Mock			EVP Meth	EVP Mock	P Meth
		37.75	65.3846	7.54545	42.5455			3455.83	4991.67	1166.92	3360.67				24.6667	11.6842	5.86957	17.3333			674.211	1266.67	320.625	952				34.8095	46.4737	12.15	35.2381			931.905	2403.81	3900.45	2084.74				99.5625	42.8667	13.3571	41.8667			3088.46	2020	943.571
		43.6154	80.9231	14	51.1538			2951.82	11010	1334.62	2849.17				89.1875	62.3889	4.44444	13.7647			781.6	1761.67	563.714	1101.67				52.9167	124.529	24.35	63.7			2187.65	3625	1278.82	3223.12				87.3	100.062	26.9286	45.7143			3052.67	4699.17	2125.45
		60.6364	128.1	18.7	83.3333			2967	4895.83	1430.91	3251.82				41.5714	27.5294	9.88235	8.66667			960.4	1572.5	392	998.571				71.625	139.889	19.2632	84.3333			1720.67	4743.53	1751.88	2620.67				117.833	80.3077	37.0769	49.3125			4236.67	7879	1286.67
		91.4545	86.75	20.0909	33.0667			2665	6290	1147.5	3277				24.8	69.1429	9.0625	8.95			2489	1360.56	674	1353.53				37.4118	84.0625	18.4444	92.0556			1271.18	3397.33	307.619	2607.5				72.1538	89.9167	24.6154	65.8			2529	9004.55	3142
		61.1	77	20.5	65.1111			3012.5	10872.9	1108	2150.83				52.6923	46	7.05882	38.2143			755.263	698.065	334.704	2422.5				61.6471	67	29.5882	94.1429			2704	3864.71	1503.33	2705.38				89.3636	126.857	32.0833	50.6364			3967.78	7114.44	2021
		104	53.9091	15.75	54.4444			2025	3758	1355	2959.17				63.7692	52.5	5.07143	19.625			922	1295.71	870.714	833.333				48.8462	82.2667	19.7059	106.4			1872.67	3212.35	886.154	2155				87.25	67	7.8	79.6154			4660.91	6574.44	1753.33
	Average	66.426	82.0111	16.0977	54.9425			2846.19	6969.73	1257.16	2974.78			Average	49.4479	44.8742	6.89819	17.759			1097.08	1325.86	525.96	1276.93			Average	51.2094	90.7035	20.5836	79.3116			1781.34	3541.12	1604.71	2566.07			Average	92.2439	84.5018	23.6436	55.4909			3589.25	6215.27	1878.67
		0.568301	0.797265	0.113592	0.518777			1.2142	0.716193	0.409995	0.482181				0.498842	0.260377	0.118702	0.386265			0.614551	0.955354	0.292253	0.718024				0.679749	0.512369	0.237261	0.388498			0.523147	0.678827	2.18961	0.588722				1.07934	0.507287	0.144802	0.495453			0.860476	0.325006	0.262888
		0.656601	0.986733	0.210761	0.623743			1.03711	1.57969	0.468913	0.408792				1.80367	1.39031	0.0898814	0.30674			0.712437	1.3287	0.513832	0.830906				1.03334	1.37293	0.475499	0.702288			1.22809	1.02369	0.717898	0.910199				0.946404	1.18415	0.291928	0.540986			0.850503	0.756068	0.592173
		0.91284	1.56198	0.281516	1.01612			1.04245	0.702443	0.502745	0.466563				0.840712	0.613479	0.199854	0.193132			0.875416	1.18602	0.357312	0.753149				1.39867	1.54227	0.376165	0.929769			0.965938	1.33956	0.983457	0.740067				1.27741	0.950367	0.401945	0.583568			1.18038	1.26768	0.358478
		1.37679	1.05778	0.302455	0.403197			0.936339	0.902474	0.40317	0.470176				0.501538	1.54081	0.183274	0.199446			2.26875	1.02617	0.614359	1.02087				0.730565	0.926783	0.360177	1.01491			0.713605	0.959395	0.172689	0.736349				0.782207	1.06408	0.266851	0.778682			0.704605	1.44878	0.875393
		0.91982	0.938897	0.308614	0.79393			1.05843	1.56001	0.389292	0.308597				1.06561	1.02509	0.142753	0.851586			0.688431	0.526499	0.305086	1.82711				1.20382	0.73867	0.57779	1.03792			1.51796	1.09138	0.843932	0.763991				0.968776	1.50124	0.34781	0.599234			1.10546	1.14467	0.563071
		1.56565	0.657339	0.237106	0.663867			0.711477	0.539189	0.476075	0.424574				1.28963	1.16994	0.102561	0.437333			0.840414	0.977262	0.793666	0.628522				0.953852	0.906984	0.38481	1.17305			1.05127	0.907157	0.497464	0.608564				0.945862	0.792883	0.0845584	0.942174			1.29858	1.05779	0.488496
	Average	1	1	0.242341	0.669939			1	1	0.441698	0.426814			Average	1	1	0.139504	0.395751			1	1	0.479418	0.963097			Average	1	1	0.40195	0.874405			1	1	0.900842	0.724649			Average	1	1	0.256316	0.656683			1	1	0.523416
Plate 7													Plate 8													Plate 9													Plate 10
	1	2	3	4	5	6	7	8	9	10	11	12		1	2	3	4	5	6	7	8	9	10	11	12		1	2	3	4	5	6	7	8	9	10	11	12		1	2	3	4	5	6	7	8	9	10
A													A													A													A
B		17	12	13	11			10	11	10	11		B		24	21	18	17			16	17	18	16		B		20	17	17	15			18	15	16	20		B		17	18	15	16			15	16	17
C		11	11	10	9			8	9	8	12		C		16	20	16	16			15	18	16	16		C		15	17	16	15			16	14	15	14		C		14	13	14	13			13	14	16
D		10	12	9	9			9	8	11	9		D		15	15	15	16			15	19	14	13		D		17	15	15	14			14	15	14	15		D		21	18	21	12			13	11	14
E		9	14	10	11			9	8	10	10		E		15	14	14	15			15	14	14	16		E		16	13	16	13			13	17	13	15		E		11	12	14	11			12	13	10
F		10	11	10	11			7	9	10	8		F		13	14	14	13			11	14	12	11		F		12	13	14	12			14	13	15	13		F		12	12	12	11			13	10	10
G		9	10	9	7			9	8	9	9		G		14	14	13	10			14	15	14	14		G		12	14	12	11			12	13	12	13		G		13	12	10	9			12	12	10
H													H													H													H
	1	2	3	4	5	6	7	8	9	10	11	12		1	2	3	4	5	6	7	8	9	10	11	12		1	2	3	4	5	6	7	8	9	10	11	12		1	2	3	4	5	6	7	8	9	10
A													A													A													A
B		2244	2910	652	3173			83480	90910	62950	138000		B		1666	3251	563	2073			96060	242900	74100	285600		B		4355	2400	674	2173			70920	130900	109800	151900		B		3003	4011	472	5031			162700	363800	146500
C		3584	2700	309	3490			83490	111900	38750	109400		C		4956	3885	756	1657			82640	312700	114600	398200		C		7241	3643	923	1530			102400	194800	96100	144000		C		2974	5357	1797	4736			247500	540800	124000
D		3434	4375	543	3902			66530	208400	43390	174500		D		2173	2125	791	2432			93160	197500	82560	226700		D		3703	3081	939	2405			108700	184300	99970	148800		D		4761	5212	1017	3704			456400	508300	183500
E		1294	2552	576	1879			63270	103600	45150	256500		E		3208	2717	253	2725			106200	232500	88660	292300		E		1805	2260	413	1563			80830	263100	93080	124400		E		4132	4699	1107	3939			308200	375500	155100
F		1165	2618	337	1674			63320	88890	30500	243600		F		1270	2833	450	1983			115900	284800	128500	363300		F		2474	1930	337	1568			86810	131300	73760	201900		F		3109	3927	729	4819			159200	350000	115900
G		1347	5257	436	1136			60970	123000	24440	211300		G		2112	3008	209	2037			109700	197400	71930	276200		G		2876	2852	398	1192			83690	112800	66640	152100		G		2909	4260	600	2841			221800	234000	85030
H													H													H													H
		EVB Meth	EVB Mock	B Meth	B Mock			EVP Meth	EVP Mock	P Meth	P Mock				EVB Meth	EVB Mock	B Meth	B Mock			EVP Meth	EVP Mock	P Meth	P Mock				EVB Meth	EVB Mock	B Meth	B Mock			EVP Meth	EVP Mock	P Meth	P Mock				EVB Meth	EVB Mock	B Meth	B Mock			EVP Meth	EVP Mock	P Meth
		132	242.5	50.1538	288.455			8348	8264.55	6295	12545.5				69.4167	154.81	31.2778	121.941			6003.75	14288.2	4116.67	17850				217.75	141.176	39.6471	144.867			3940	8726.67	6862.5	7595				176.647	222.833	31.4667	314.438			10846.7	22737.5	8617.65
		325.818	245.455	30.9	387.778			10436.2	12433.3	4843.75	9116.67				309.75	194.25	47.25	103.562			5509.33	17372.2	7162.5	24887.5				482.733	214.294	57.6875	102			6400	13914.3	6406.67	10285.7				212.429	412.077	128.357	364.308			19038.5	38628.6	7750
		343.4	364.583	60.3333	433.556			7392.22	26050	3944.55	19388.9				144.867	141.667	52.7333	152			6210.67	10394.7	5897.14	17438.5				217.824	205.4	62.6	171.786			7764.29	12286.7	7140.71	9920				226.714	289.556	48.4286	308.667			35107.7	46209.1	13107.1
		143.778	182.286	57.6	170.818			7030	12950	4515	25650				213.867	194.071	18.0714	181.667			7080	16607.1	6332.86	18268.8				112.812	173.846	25.8125	120.231			6217.69	15476.5	7160	8293.33				375.636	391.583	79.0714	358.091			25683.3	28884.6	15510
		116.5	238	33.7	152.182			9045.71	9876.67	3050	30450				97.6923	202.357	32.1429	152.538			10536.4	20342.9	10708.3	33027.3				206.167	148.462	24.0714	130.667			6200.71	10100	4917.33	15530.8				259.083	327.25	60.75	438.091			12246.2	35000	11590
		149.667	525.7	48.4444	162.286			6774.44	15375	2715.56	23477.8				150.857	214.857	16.0769	203.7			7835.71	13160	5137.86	19728.6				239.667	203.714	33.1667	108.364			6974.17	8676.92	5553.33	11700				223.769	355	60	315.667			18483.3	19500	8503
	Average	201.86	299.754	46.8553	265.846			8171.11	14158.3	4227.31	20104.8			Average	164.408	183.669	32.9254	152.568			7195.97	15360.9	6559.23	21866.8			Average	246.159	181.149	40.4975	129.652			6249.48	11530.2	6340.09	10554.1			Average	245.713	333.05	68.0123	349.877			20234.3	31826.6	10846.3
		0.653917	0.808997	0.248458	0.962304			1.02165	0.583726	0.770398	0.886087				0.422221	0.842874	0.190245	0.663919			0.834321	0.930171	0.572079	1.16204				0.884592	0.77934	0.161063	0.799711			0.630453	0.756855	1.09809	0.658707				0.718916	0.669069	0.128063	0.944115			0.536054	0.714417	0.425894
		1.61408	0.818853	0.153076	1.29365			1.27721	0.878168	0.59279	0.643912				1.88403	1.05761	0.287394	0.563855			0.765614	1.13094	0.995349	1.62019				1.96106	1.18297	0.234351	0.563073			1.02409	1.20677	1.02515	0.89207				0.864539	1.23728	0.522386	1.09385			0.940902	1.21372	0.383014
		1.70118	1.21628	0.298886	1.44637			0.904678	1.83992	0.482743	1.36944				0.88114	0.771317	0.320746	0.827577			0.863076	0.676703	0.819506	1.13525				0.88489	1.13387	0.254307	0.948313			1.24239	1.06561	1.14261	0.860352				0.922679	0.869406	0.197094	0.926788			1.73506	1.4519	0.647769
		0.712263	0.608118	0.285346	0.569861			0.860349	0.914661	0.552557	1.81166				1.30083	1.05664	0.109918	0.9891			0.983884	1.08113	0.880056	1.1893				0.458292	0.959687	0.104861	0.663713			0.994914	1.34226	1.1457	0.719273				1.52876	1.17575	0.321804	1.07519			1.2693	0.907561	0.766521
		0.577131	0.793985	0.166947	0.507689			1.10704	0.697591	0.373267	2.15069				0.594206	1.10175	0.195506	0.830509			1.4642	1.32433	1.4881	2.15009				0.837535	0.819556	0.0977882	0.721322			0.992197	0.875963	0.786839	1.34697				1.05441	0.982586	0.24724	1.31539			0.605218	1.09971	0.572791
		0.741436	1.75377	0.23999	0.541396			0.829073	1.08594	0.332336	1.65824				0.917577	1.16981	0.0977866	1.10906			1.0889	0.856723	0.713991	1.28434				0.973626	1.12457	0.134737	0.598202			1.11596	0.752541	0.888608	1.01473				0.910693	1.06591	0.244187	0.947806			0.913467	0.612694	0.420228
	Average	1	1	0.232117	0.886879			1	1	0.517348	1.42001			Average	1	1	0.200266	0.830671			1	1	0.911514	1.42354			Average	1	1	0.164518	0.715722			1	1	1.0145	0.91535			Average	1	1	0.276796	1.05052			1	1	0.536036
Additional file 10. Lucia reporter gene data. EV = empty vector, B = CpG-free basic plasmid (promoter activity), P = CpG-free promoter plasmid (enhancer activity), Meth = methylated, Mock = mock-methylated.
[truncated: 26 more columns]
