# Supplementary material for: Specific isoforms of the ubiquitin ligase gene WWP2 are targets of osteoarthritis genetic risk via a differentially methylated DNA sequence
Source: Arthritis Res Ther. 2024 Apr 3;26:78. doi: 10.1186/s13075-024-03315-8 (PMC10988806; doi:10.1186/s13075-024-03315-8)
Supplement: Supplementary file 11 — Supplementary Material 11 [file 13075_2024_3315_MOESM11_ESM.xlsx]

## Sheet: Add File 11
	gRNA 1									Control									Percentage Change (%)
	CpG Site	Biol. 1	Biol. 2	Biol. 3	Biol. 4	Biol. 5	Biol. 6	Biol. 7	Average	CpG Site	Biol. 1	Biol. 2	Biol. 3	Biol. 4	Biol. 5	Biol. 6	Biol. 7	Average
	1	12.65	10.94	19.36	11.275	11.175	14.615	12.14	13.165	1	13.55	13.065	12.685	9.94	11.105	7.465	8.475	10.8979	2.26714
	2	12.705	22.785	24.11	15.05	15.42	21.6	26.63	19.7571	2	15.425	15.185	12.135	15.49	12.275	17.505	19.47	15.355	4.40214
	3	19.495	19.785	22.635	22.16	21.215	17.775	20.25	20.4736	3	20.075	19.98	19.465	20.69	20.07	15.97	16.88	19.0186	1.455
	4	25.635	23.04	29.125	27.78	27.5	27.64	30.29	27.2871	4	24.395	22.955	21.55	23.725	25.945	19.28	22.365	22.8879	4.39929
	5	23.355	21.28	25.59	24.53	25.82	21.585	21.33	23.3557	5	24.195	24.205	23.75	23.56	23.195	18.43	18.78	22.3021	1.05357
	6	20.87	20.175	21.425	19.895	20.505	19.215	19.18	20.1807	6	20.59	21.165	19.085	19.725	20.455	14.39	16.205	18.8021	1.37857
	7	18.435	19.05	26.445	25.18	21.87	23.43	24.675	22.7264	7	17.655	16.295	18.76	20.105	17.815	18.15	19.14	18.2743	4.45214
	8	22.72	24	31.84	30.32	27.32	27.645	30.86	27.815	8	21.375	19.94	26.295	27.025	22.39	22.735	23.97	23.39	4.425
	9	8.52	6.645	12.475	12.295	9.21	8.26	9.87	9.61071	9	7.475	6.73	10.145	7.9	7.58	6.64	7.905	7.76786	1.84286
	10	18.84	17.815	24.645	22.4	23.855	23.93	26.4	22.555	10	15.2	14.685	18.455	21.335	18.49	17.74	20.895	18.1143	4.44071
	11	10.38	10.99	19.465	16.67	14.405	17.815	17.485	15.3157	11	4.975	5.46	7.66	8.54	7.425	5.81	7.76	6.80429	8.51143
	12	2.61	2.355	4.98	4.075	3.38	4.495	5.33	3.88929	12	1.27	1.245	2.6	2.195	2.625	2.055	1.79	1.96857	1.92071
	13	7.655	7.35	16.51	13.705	11.09	14.05	12.24	11.8	13	3.13	3.1	5.685	6.955	5.795	6.48	6.105	5.32143	6.47857
	14	10.145	10.325	15.785	18.015	9.97	19.765	16.835	14.4057	14	5.45	5.67	4.89	7.505	3.83	9.825	8.34	6.50143	7.90429
	15	4.74	5.055	8.545	8.58	5.455	9.655	5.69	6.81714	15	1.585	1.685	2.455	2.46	2.125	2.67	2.5	2.21143	4.60571
	16	4.435	4.52	8.815	9.865	5.435	8.59	8.955	7.23071	16	2.32	2.68	2.97	3.365	3.085	4.555	3.415	3.19857	4.03214
	gRNA 2									Control									Percentage Change (%)
	CpG Site	Biol. 1	Biol. 2	Biol. 3	Biol. 4	Biol. 5	Biol. 6	Biol. 7	Average	CpG Site	Biol. 1	Biol. 2	Biol. 3	Biol. 4	Biol. 5	Biol. 6	Biol. 7	Average
	1	24.12	16.555	16.455	18.955	13.47	19.745	11.89	17.3129	1	13.55	13.065	12.685	9.94	11.105	7.465	8.475	10.8979	6.415
	2	18.115	12.65	16	12.35	14.615	13.735	14.375	14.5486	2	15.425	15.185	12.135	15.49	12.275	17.505	19.47	15.355	-0.806429
	3	19.475	19.095	19.32	18.33	22.965	14.795	16.405	18.6264	3	20.075	19.98	19.465	20.69	20.07	15.97	16.88	19.0186	-0.392143
	4	23.45	25.595	23.98	23.745	25.66	20.56	21.55	23.5057	4	24.395	22.955	21.55	23.725	25.945	19.28	22.365	22.8879	0.617857
	5	24.405	25.03	24.42	23.735	25.66	20.385	20.09	23.3893	5	24.195	24.205	23.75	23.56	23.195	18.43	18.78	22.3021	1.08714
	6	31.495	33.35	32.735	32.775	35.7	30.215	31.22	32.4986	6	20.59	21.165	19.085	19.725	20.455	14.39	16.205	18.8021	13.6964
	7	52.075	53.45	55.385	55.105	61.07	54.62	59.97	55.9536	7	17.655	16.295	18.76	20.105	17.815	18.15	19.14	18.2743	37.6793
	8	57.415	59.525	61.04	59.025	63.82	57.435	64.28	60.3629	8	21.375	19.94	26.295	27.025	22.39	22.735	23.97	23.39	36.9729
	9	29.57	33.535	39.955	43.785	33.54	33.735	37.11	35.89	9	7.475	6.73	10.145	7.9	7.58	6.64	7.905	7.76786	28.1221
	10	41.705	46.455	44.335	47.64	47.84	43.02	46.705	45.3857	10	15.2	14.685	18.455	21.335	18.49	17.74	20.895	18.1143	27.2714
	11	15.14	17.525	19.595	19.6	20.165	18.475	18.985	18.4979	11	4.975	5.46	7.66	8.54	7.425	5.81	7.76	6.80429	11.6936
	12	2.605	2.42	4.14	4.435	5.5	4.565	5.145	4.11571	12	1.27	1.245	2.6	2.195	2.625	2.055	1.79	1.96857	2.14714
	13	8.88	10.52	15.01	16.21	12.825	10.735	11.16	12.1914	13	3.13	3.1	5.685	6.955	5.795	6.48	6.105	5.32143	6.87
	14	15.475	19.725	22.25	22.175	16.91	21.28	20.96	19.825	14	5.45	5.67	4.89	7.505	3.83	9.825	8.34	6.50143	13.3236
	15	12.965	13.89	15.785	15.825	10.605	12.755	11.42	13.3207	15	1.585	1.685	2.455	2.46	2.125	2.67	2.5	2.21143	11.1093
	16	15.05	17.42	19.52	22.115	18.125	20.305	20.725	19.0371	16	2.32	2.68	2.97	3.365	3.085	4.555	3.415	3.19857	15.8386
	gRNA 3									Control									Percentage Change (%)
	CpG Site	Biol. 1	Biol. 2	Biol. 3	Biol. 4	Biol. 5	Biol. 6	Biol. 7	Average	CpG Site	Biol. 1	Biol. 2	Biol. 3	Biol. 4	Biol. 5	Biol. 6	Biol. 7	Average
	1	12.13	13.585	16.95	11.25	11.735	11.215	13.635	12.9286	1	13.55	13.065	12.685	9.94	11.105	7.465	8.475	10.8979	2.03071
	2	18.585	18.205	17.745	16.385	16.1	25.715	20.495	19.0329	2	15.425	15.185	12.135	15.49	12.275	17.505	19.47	15.355	3.67786
	3	24.175	26.875	23.325	25.255	25.95	22.29	22.725	24.3707	3	20.075	19.98	19.465	20.69	20.07	15.97	16.88	19.0186	5.35214
	4	31.665	35.17	34.39	33.945	37.535	33.805	36.925	34.7764	4	24.395	22.955	21.55	23.725	25.945	19.28	22.365	22.8879	11.8886
	5	23.35	24.815	24.22	24.625	26.485	20.2	23.29	23.855	5	24.195	24.205	23.75	23.56	23.195	18.43	18.78	22.3021	1.55286
	6	22.155	23.535	19.645	19.295	24.23	18.155	23.035	21.4357	6	20.59	21.165	19.085	19.725	20.455	14.39	16.205	18.8021	2.63357
	7	15.235	15.125	15.97	14.895	16.205	39.295	16.42	19.0207	7	17.655	16.295	18.76	20.105	17.815	18.15	19.14	18.2743	0.746429
	8	17.125	17.995	16.47	21.22	19.35	53.71	19.06	23.5614	8	21.375	19.94	26.295	27.025	22.39	22.735	23.97	23.39	0.171429
	9	5.085	5.755	5.205	5.01	5.27	4.14	4.81	5.03929	9	7.475	6.73	10.145	7.9	7.58	6.64	7.905	7.76786	-2.72857
	10	13.02	14.27	14.29	14.395	15.845	11.65	13.63	13.8714	10	15.2	14.685	18.455	21.335	18.49	17.74	20.895	18.1143	-4.24286
	11	15.505	17.96	20.36	21.39	18.25	18.605	21.09	19.0229	11	4.975	5.46	7.66	8.54	7.425	5.81	7.76	6.80429	12.2186
	12	2.515	2.165	3.73	3.895	3.755	2.895	5.115	3.43857	12	1.27	1.245	2.6	2.195	2.625	2.055	1.79	1.96857	1.47
	13	12.58	15.485	20.585	20.27	16.05	17.055	19.635	17.38	13	3.13	3.1	5.685	6.955	5.795	6.48	6.105	5.32143	12.0586
	14	19.22	23.95	17.91	17.38	18.445	23.53	25.565	20.8571	14	5.45	5.67	4.89	7.505	3.83	9.825	8.34	6.50143	14.3557
	15	7.69	9.445	8.99	8.995	8.03	9.93	8.085	8.73786	15	1.585	1.685	2.455	2.46	2.125	2.67	2.5	2.21143	6.52643
	16	7.61	9.355	10.325	9.485	8.94	10.12	12.735	9.79571	16	2.32	2.68	2.97	3.365	3.085	4.555	3.415	3.19857	6.59714
	gRNA 4									Control									Percentage Change (%)
	CpG Site	Biol. 1	Biol. 2	Biol. 3	Biol. 4	Biol. 5	Biol. 6	Biol. 7	Average	CpG Site	Biol. 1	Biol. 2	Biol. 3	Biol. 4	Biol. 5	Biol. 6	Biol. 7	Average
	1	15.38	15.285	22.44	13.215	13.305	10.26	15.455	15.0486	1	13.55	13.065	12.685	9.94	11.105	7.465	8.475	10.8979	4.15071
	2	19.3	14.67	18.515	19.53	13.63	24.89	21.235	18.8243	2	15.425	15.185	12.135	15.49	12.275	17.505	19.47	15.355	3.46929
	3	23.82	23.16	22.055	22.05	22.36	18.69	20.56	21.8136	3	20.075	19.98	19.465	20.69	20.07	15.97	16.88	19.0186	2.795
	4	31.68	30.745	29.345	28.94	30.375	28.335	31.365	30.1121	4	24.395	22.955	21.55	23.725	25.945	19.28	22.365	22.8879	7.22429
	5	26.025	24.7	24.34	24.47	25.735	21.365	23.2	24.2621	5	24.195	24.205	23.75	23.56	23.195	18.43	18.78	22.3021	1.96
	6	24.155	23.565	23.035	22.255	23.48	20.8	21.495	22.6836	6	20.59	21.165	19.085	19.725	20.455	14.39	16.205	18.8021	3.88143
	7	26.415	28.615	24.405	30.77	29.16	28.715	31.295	28.4821	7	17.655	16.295	18.76	20.105	17.815	18.15	19.14	18.2743	10.2079
	8	33.725	35.69	25.585	39.695	36.17	35.215	38.58	34.9514	8	21.375	19.94	26.295	27.025	22.39	22.735	23.97	23.39	11.5614
	9	29.48	33.29	32.5	34.64	29.13	30.9	33.52	31.9229	9	7.475	6.73	10.145	7.9	7.58	6.64	7.905	7.76786	24.155
	10	47.22	52.33	51.43	54.755	48.755	51.35	51.8	51.0914	10	15.2	14.685	18.455	21.335	18.49	17.74	20.895	18.1143	32.9771
	11	10.54	12.07	13.535	14.86	12.875	12.14	12.455	12.6393	11	4.975	5.46	7.66	8.54	7.425	5.81	7.76	6.80429	5.835
	12	2.77	4.575	5.95	5.62	4.075	4.31	4.095	4.485	12	1.27	1.245	2.6	2.195	2.625	2.055	1.79	1.96857	2.51643
	13	9.21	10.4	13.255	14.67	10.635	11.49	12.745	11.7721	13	3.13	3.1	5.685	6.955	5.795	6.48	6.105	5.32143	6.45071
	14	15.69	18.23	18.345	14.29	14.165	16.07	19.66	16.6357	14	5.45	5.67	4.89	7.505	3.83	9.825	8.34	6.50143	10.1343
	15	3.755	4.515	5.38	4.78	4.055	4.11	5.765	4.62286	15	1.585	1.685	2.455	2.46	2.125	2.67	2.5	2.21143	2.41143
	16	4.565	5.665	7.165	5.765	5.235	4.84	5.73	5.56643	16	2.32	2.68	2.97	3.365	3.085	4.555	3.415	3.19857	2.36786
	gRNA 5									Control									Percentage Change (%)
	CpG Site	Biol. 1	Biol. 2	Biol. 3	Biol. 4	Biol. 5	Biol. 6	Biol. 7	Average	CpG Site	Biol. 1	Biol. 2	Biol. 3	Biol. 4	Biol. 5	Biol. 6	Biol. 7	Average
	1	18.635	14.7	16.48	13.895	13.9	17.955	11.97	15.3621	1	13.55	13.065	12.685	9.94	11.105	7.465	8.475	10.8979	4.46429
	2	24.845	35.13	35.735	41.92	25.615	42.215	42.775	35.4621	2	15.425	15.185	12.135	15.49	12.275	17.505	19.47	15.355	20.1071
	3	36.535	38.805	40.155	43.21	37.86	43.835	39.6	40	3	20.075	19.98	19.465	20.69	20.07	15.97	16.88	19.0186	20.9814
	4	51.32	51.65	52.44	56.105	50.04	62.47	55.39	54.2021	4	24.395	22.955	21.55	23.725	25.945	19.28	22.365	22.8879	31.3143
	5	36.26	37.31	38.14	39.585	37.135	39.99	34.875	37.6136	5	24.195	24.205	23.75	23.56	23.195	18.43	18.78	22.3021	15.3114
	6	31.49	31.935	29.415	31.39	31.315	33.42	29.8	31.2521	6	20.59	21.165	19.085	19.725	20.455	14.39	16.205	18.8021	12.45
	7	35.895	39.67	40.78	45.325	42.155	49.625	44.365	42.545	7	17.655	16.295	18.76	20.105	17.815	18.15	19.14	18.2743	24.2707
	8	38.14	42.41	45.35	48.395	44.165	51.285	48.095	45.4057	8	21.375	19.94	26.295	27.025	22.39	22.735	23.97	23.39	22.0157
	9	9.495	8.15	8.76	13.69	7.465	7.96	7.985	9.07214	9	7.475	6.73	10.145	7.9	7.58	6.64	7.905	7.76786	1.30429
	10	23.385	24.205	25.77	25.76	26	26.465	25.59	25.3107	10	15.2	14.685	18.455	21.335	18.49	17.74	20.895	18.1143	7.19643
	11	15.285	16.13	19.26	21.23	15.935	19.965	19.6	18.2007	11	4.975	5.46	7.66	8.54	7.425	5.81	7.76	6.80429	11.3964
	12	3.055	3.905	5.05	5.69	3.665	4.54	3.965	4.26714	12	1.27	1.245	2.6	2.195	2.625	2.055	1.79	1.96857	2.29857
	13	31.855	32.94	40.115	44.295	33.76	46.58	43.465	39.0014	13	3.13	3.1	5.685	6.955	5.795	6.48	6.105	5.32143	33.68
	14	37.465	38.23	27.98	33.05	38.49	47.43	46.99	38.5193	14	5.45	5.67	4.89	7.505	3.83	9.825	8.34	6.50143	32.0179
	15	32.715	33.045	27.88	32.32	33.02	44.675	41.495	35.0214	15	1.585	1.685	2.455	2.46	2.125	2.67	2.5	2.21143	32.81
	16	29.43	30.595	28.62	32.69	29.14	41.7	37.095	32.7529	16	2.32	2.68	2.97	3.365	3.085	4.555	3.415	3.19857	29.5543
Additional file 11. dCas9-DNMT3a epigenetic modulation. b-values and mean percentage change at each CpG site per gRNA compared to non-targeting gRNA control.
