# Supplementary material for: Specific isoforms of the ubiquitin ligase gene WWP2 are targets of osteoarthritis genetic risk via a differentially methylated DNA sequence
Source: Arthritis Res Ther. 2024 Apr 3;26:78. doi: 10.1186/s13075-024-03315-8 (PMC10988806; doi:10.1186/s13075-024-03315-8)
Supplement: Supplementary file 12 — Supplementary Material 12 [file 13075_2024_3315_MOESM12_ESM.xlsx]

## Sheet: Add File 12
WWP2-FL															WWP2-N															WWP2-C
Sample*	GAPDH	HPRT1	18S	WWP2-FL	GAPDH (Normalised Plate 2)	HPRT1 (Normalised Plate 2)	18S (Normalised Plate 2)	WWP2-FL (Normalised Plate 2)	Average HK	delta CT (gene - HK)	2^-delta CT	Normalisation	Fold Change		Sample	GAPDH	HPRT1	18S	WWP2-N	GAPDH (Normalised Plate 2)	HPRT1 (Normalised Plate 2)	18S (Normalised Plate 2)	WWP2-N (Normalised Plate 2)	Average HK	delta CT (gene - HK)	2^-delta CT	Normalisation	Fold Change		Sample	GAPDH	HPRT1	18S	WWP2-C	GAPDH (Normalised Plate 2)	HPRT1 (Normalised Plate 2)	18S (Normalised Plate 2)	WWP2-C (Normalised Plate 2)	Average HK	delta CT (gene - HK)	2^-delta CT	Normalisation	Fold Change
1.1	18.7937	30.1956	6.04885	27.1837	18.7937	30.1956	6.04885	27.1837	18.346	8.8377	0.00218569	1.64571	1.40296		1.1	18.7937	30.1956	6.04885	26.606	18.7937	30.1956	6.04885	26.606	18.346	8.25993	0.00326223	1.91275	1.5135		1.1	18.7937	30.1956	6.04885	31.506	18.7937	30.1956	6.04885	31.506	18.346	13.1599	0.00010926	1.07565	0.940427
2.1	19.1838	30.8366	6.86179	27.816	19.1838	30.8366	6.86179	27.816	18.9607	8.85522	0.0021593	1.62584			2.1	19.1838	30.8366	6.86179	27.7594	19.1838	30.8366	6.86179	27.7594	18.9607	8.79869	0.00224559	1.31666			2.1	19.1838	30.8366	6.86179	32.4195	19.1838	30.8366	6.86179	32.4195	18.9607	13.4587	8.88214e-05	0.87443
3.1	18.5821	30.3674	6.33448	27.5152	18.5821	30.3674	6.33448	27.5152	18.428	9.0872	0.00183857	1.38435			3.1	18.5821	30.3674	6.33448	27.2299	18.5821	30.3674	6.33448	27.2299	18.428	8.80193	0.00224056	1.31371			3.1	18.5821	30.3674	6.33448	32.1412	18.5821	30.3674	6.33448	32.1412	18.428	13.7132	7.44594e-05	0.733039
4.1	18.986	29.9452	4.74146	27.1347	18.986	29.9452	4.74146	27.1347	17.8909	9.24378	0.00164947	1.24197			4.1	18.986	29.9452	4.74146	26.6913	18.986	29.9452	4.74146	26.6913	17.8909	8.80043	0.00224289	1.31508			4.1	18.986	29.9452	4.74146	31.4752	18.986	29.9452	4.74146	31.4752	17.8909	13.5843	8.14179e-05	0.801544
5.1	18.7335	30.102	5.52841	27.1596	18.7335	30.102	5.52841	27.1596	18.1213	9.03832	0.00190194	1.43206			5.1	18.7335	30.102	5.52841	26.5404	18.7335	30.102	5.52841	26.5404	18.1213	8.41915	0.00292136	1.71289			5.1	18.7335	30.102	5.52841	30.5181	18.7335	30.102	5.52841	30.5181	18.1213	12.3969	0.000185425	1.82547
6.1	18.7615	29.9243	6.23702	27.5015	18.7615	29.9243	6.23702	27.5015	18.3076	9.19385	0.00170755	1.2857			6.1	18.7615	29.9243	6.23702	26.9296	18.7615	29.9243	6.23702	26.9296	18.3076	8.62199	0.00253817	1.48822			6.1	18.7615	29.9243	6.23702	31.9796	18.7615	29.9243	6.23702	31.9796	18.3076	13.672	7.66147e-05	0.754257
7.1	18.5695	30.067	6.35153	27.6166	18.5695	30.067	6.35153	27.6166	18.3293	9.28729	0.00160047	1.20507			7.1	18.5695	30.067	6.35153	26.9065	18.5695	30.067	6.35153	26.9065	18.3293	8.57716	0.00261828	1.53519			7.1	18.5695	30.067	6.35153	32.5418	18.5695	30.067	6.35153	32.5418	18.3293	14.2125	5.26769e-05	0.518594
1.2	18.4374	29.5877	5.8474	27.2854	18.4374	29.5877	5.8474	27.2854	17.9575	9.32793	0.00155601	1.1716	1.58763		1.2	18.4374	29.5877	5.8474	27.0461	18.4374	29.5877	5.8474	27.0461	17.9575	9.0886	0.00183679	1.07697	1.48964		1.2	18.4374	29.5877	5.8474	31.4978	18.4374	29.5877	5.8474	31.4978	17.9575	13.5403	8.39413e-05	0.826386	0.901619
2.2	18.7782	30.5026	6.05443	27.1956	18.7782	30.5026	6.05443	27.1956	18.4451	8.75057	0.00232176	1.74817			2.2	18.7782	30.5026	6.05443	26.7423	18.7782	30.5026	6.05443	26.7423	18.4451	8.29725	0.00317892	1.86391			2.2	18.7782	30.5026	6.05443	31.6399	18.7782	30.5026	6.05443	31.6399	18.4451	13.1948	0.000106651	1.04996
3.2	18.7353	30.2847	5.71965	27.2004	18.7353	30.2847	5.71965	27.2004	18.2466	8.95382	0.00201666	1.51845			3.2	18.7353	30.2847	5.71965	26.9023	18.7353	30.2847	5.71965	26.9023	18.2466	8.65579	0.00247941	1.45376			3.2	18.7353	30.2847	5.71965	32.0951	18.7353	30.2847	5.71965	32.0951	18.2466	13.8486	6.77901e-05	0.66738
4.2	18.9326	31.1026	6.38261	27.1388	18.9326	31.1026	6.38261	27.1388	18.8059	8.33288	0.00310138	2.33518			4.2	18.9326	31.1026	6.38261	26.8932	18.9326	31.1026	6.38261	26.8932	18.8059	8.08723	0.00367707	2.15599			4.2	18.9326	31.1026	6.38261	31.4796	18.9326	31.1026	6.38261	31.4796	18.8059	12.6737	0.000153052	1.50676
5.2	20.0458	30.8558	5.49917	28.2038	20.0458	30.8558	5.49917	28.2038	18.8003	9.40357	0.00147654	1.11176			5.2	20.0458	30.8558	5.49917	28.1977	20.0458	30.8558	5.49917	28.1977	18.8003	9.39746	0.0014828	0.869414			5.2	20.0458	30.8558	5.49917	32.2255	20.0458	30.8558	5.49917	32.2255	18.8003	13.4253	9.09063e-05	0.894956
6.2	18.7473	30.2594	5.87333	27.0617	18.7473	30.2594	5.87333	27.0617	18.2933	8.76833	0.00229335	1.72678			6.2	18.7473	30.2594	5.87333	26.6876	18.7473	30.2594	5.87333	26.6876	18.2933	8.39425	0.0029722	1.7427			6.2	18.7473	30.2594	5.87333	31.918	18.7473	30.2594	5.87333	31.918	18.2933	13.6246	7.91742e-05	0.779455
7.2	18.8251	30.1286	6.00472	27.2895	18.8251	30.1286	6.00472	27.2895	18.3195	8.97001	0.00199415	1.5015			7.2	18.8251	30.1286	6.00472	27.1762	18.8251	30.1286	6.00472	27.1762	18.3195	8.85672	0.00215705	1.26475			7.2	18.8251	30.1286	6.00472	32.3546	18.8251	30.1286	6.00472	32.3546	18.3195	14.0351	5.95678e-05	0.586434
1.3	18.8562	29.7039	5.88505	27.2514	18.8562	29.7039	5.88505	27.2514	18.1484	9.103	0.00181855	1.36928	1.45289		1.3	18.8562	29.7039	5.88505	26.2089	18.8562	29.7039	5.88505	26.2089	18.1484	8.06049	0.00374584	2.19631	2.34282		1.3	18.8562	29.7039	5.88505	31.1056	18.8562	29.7039	5.88505	31.1056	18.1484	12.9572	0.000125747	1.23796	1.01224
2.3	19.3206	30.32	5.89343	27.6121	19.3206	30.32	5.89343	27.6121	18.5113	9.10079	0.00182133	1.37138			2.3	19.3206	30.32	5.89343	26.5938	19.3206	30.32	5.89343	26.5938	18.5113	8.08248	0.00368918	2.16309			2.3	19.3206	30.32	5.89343	31.6074	19.3206	30.32	5.89343	31.6074	18.5113	13.096	0.000114208	1.12436
3.3	18.7824	30.5628	5.80817	27.0095	18.7824	30.5628	5.80817	27.0095	18.3845	8.62499	0.00253291	1.90716			3.3	18.7824	30.5628	5.80817	25.8526	18.7824	30.5628	5.80817	25.8526	18.3845	7.46815	0.00564759	3.31137			3.3	18.7824	30.5628	5.80817	31.1212	18.7824	30.5628	5.80817	31.1212	18.3845	12.7368	0.000146505	1.44232
4.3	19.1322	29.9437	6.47953	27.3694	19.1322	29.745	6.47953	27.3694	18.4522	8.91722	0.00206847	1.55746			4.3	19.1322	29.9437	6.47953	26.2649	19.1322	29.745	6.47953	26.0917	18.4522	7.63951	0.00501508	2.94051			4.3	19.1322	29.9437	6.47953	31.9537	19.1322	29.745	6.47953	31.9537	18.4522	13.5015	8.62265e-05	0.848883
5.3	18.7212	30.1685	6.10303	27.3645	18.7212	29.9683	6.10303	27.3645	18.2642	9.10035	0.00182188	1.37179			5.3	18.7212	30.1685	6.10303	27.0199	18.7212	29.9683	6.10303	26.8418	18.2642	8.57762	0.00261745	1.5347			5.3	18.7212	30.1685	6.10303	31.3526	18.7212	29.9683	6.10303	31.3526	18.2642	13.0884	0.000114812	1.13031
6.3	18.9559	30.6298	4.57199	27.3421	18.9559	30.4266	4.57199	27.3421	17.9848	9.35725	0.00152471	1.14803			6.3	18.9559	30.6298	4.57199	26.4879	18.9559	30.4266	4.57199	26.3132	17.9848	8.32839	0.00311104	1.82411			6.3	18.9559	30.6298	4.57199	31.9326	18.9559	30.4266	4.57199	31.9326	17.9848	13.9478	6.32837e-05	0.623016
7.3	19.1087	30.4117	6.04242	27.4789	19.1087	30.2099	6.04242	27.4789	18.4537	9.0252	0.0019193	1.44514			7.3	19.1087	30.4117	6.04242	26.5435	19.1087	30.2099	6.04242	26.3685	18.4537	7.91485	0.00414374	2.42961			7.3	19.1087	30.4117	6.04242	32.2776	19.1087	30.2099	6.04242	32.2776	18.4537	13.824	6.8956e-05	0.678859
1.4	18.7981	29.7527	6.27228	27.0889	18.7981	29.5553	6.27228	27.0889	18.2086	8.8803	0.00212209	1.59783	1.52677		1.4	18.7981	29.7527	6.27228	26.8885	18.7981	29.5553	6.27228	26.7112	18.2086	8.50266	0.00275704	1.61655	1.56735		1.4	18.7981	29.7527	6.27228	31.0503	18.7981	29.5553	6.27228	31.0503	18.2086	12.8417	0.000136226	1.34112	1.01711
2.4	18.9549	30.5067	6.15482	27.24	18.9549	30.3043	6.15482	27.24	18.4713	8.76871	0.00229274	1.72632			2.4	18.9549	30.5067	6.15482	26.9467	18.9549	30.3043	6.15482	26.769	18.4713	8.29768	0.00317796	1.86335			2.4	18.9549	30.5067	6.15482	31.0397	18.9549	30.3043	6.15482	31.0397	18.4713	12.5684	0.000164639	1.62084
3.4	18.7968	30.0011	5.65352	26.9918	18.7968	29.8021	5.65352	26.9918	18.0841	8.90767	0.0020822	1.5678			3.4	18.7968	30.0011	5.65352	26.9692	18.7968	29.8021	5.65352	26.7914	18.0841	8.7073	0.00239245	1.40277			3.4	18.7968	30.0011	5.65352	31.5708	18.7968	29.8021	5.65352	31.5708	18.0841	13.4867	8.71172e-05	0.857652
4.4	18.7594	28.8683	5.91925	27.0234	18.7594	28.6768	5.91925	27.0234	17.7851	9.23824	0.00165582	1.24675			4.4	18.7594	28.8683	5.91925	26.8628	18.7594	28.6768	5.91925	26.6856	17.7851	8.90051	0.00209257	1.22694			4.4	18.7594	28.8683	5.91925	31.2529	18.7594	28.6768	5.91925	31.2529	17.7851	13.4677	8.82683e-05	0.868985
5.4	19.0363	30.0768	6.0309	27.2243	19.0363	29.8772	6.0309	27.2243	18.3148	8.90952	0.00207954	1.56579			5.4	19.0363	30.0768	6.0309	26.8523	19.0363	29.8772	6.0309	26.6752	18.3148	8.36047	0.00304262	1.78399			5.4	19.0363	30.0768	6.0309	31.553	19.0363	29.8772	6.0309	31.553	18.3148	13.2382	0.000103491	1.01885
6.4	18.8765	30.7939	6.24441	27.258	18.8765	30.5895	6.24441	27.258	18.5701	8.68782	0.00242496	1.82588			6.4	18.8765	30.7939	6.24441	27.0487	18.8765	30.5895	6.24441	26.8703	18.5701	8.30019	0.00317244	1.86011			6.4	18.8765	30.7939	6.24441	31.9493	18.8765	30.5895	6.24441	31.9493	18.5701	13.3791	9.38599e-05	0.924033
7.4	18.8838	29.9008	5.09503	27.2397	18.8838	29.7024	5.09503	27.2397	17.8937	9.34595	0.0015367	1.15706			7.4	18.8838	29.9008	5.09503	26.983	18.8838	29.7024	5.09503	26.8051	17.8937	8.91136	0.00207689	1.21775			7.4	18.8838	29.9008	5.09503	32.193	18.8838	29.7024	5.09503	32.193	17.8937	14.2993	4.96009e-05	0.488311
1.5	19.3069	30.4851	6.30393	27.4953	19.3069	30.2828	6.30393	27.4953	18.6312	8.86414	0.00214599	1.61583	1.46224		1.5	19.3069	30.4851	6.30393	27.5014	19.3069	30.2828	6.30393	27.3201	18.6312	8.68892	0.00242312	1.42076	1.35101		1.5	19.3069	30.4851	6.30393	31.1604	19.3069	30.2828	6.30393	31.1604	18.6312	12.5292	0.000169179	1.66554	1.17179
2.5	19.0978	30.1022	6.0523	27.1364	19.0978	29.9025	6.0523	27.1364	18.3509	8.78552	0.00226619	1.70633			2.5	19.0978	30.1022	6.0523	27.0195	19.0978	29.9025	6.0523	26.8414	18.3509	8.49054	0.00278031	1.63019			2.5	19.0978	30.1022	6.0523	30.8154	19.0978	29.9025	6.0523	30.8154	18.3509	12.4645	0.000176931	1.74185
3.5	17.0999	30.5589	5.98652	26.6676	18.4858	30.3561	6.05206	26.9277	18.298	8.62968	0.00252469	1.90097			3.5	17.0999	30.5589	5.98652	27.0846	18.4858	30.3561	6.05206	26.906	18.298	8.60798	0.00256295	1.50274			3.5	17.0999	30.5589	5.98652	31.0364	18.4858	30.3561	6.05206	31.0727	18.298	12.7747	0.000142707	1.40493
4.5	16.7587	29.9444	5.94426	26.7384	18.117	29.7456	6.00934	26.9991	17.9573	9.04177	0.00189739	1.42864			4.5	16.7587	29.9444	5.94426	26.9996	18.117	29.7456	6.00934	26.8216	17.9573	8.86421	0.00214588	1.2582			4.5	16.7587	29.9444	5.94426	31.4519	18.117	29.7456	6.00934	31.4886	17.9573	13.5313	8.44656e-05	0.831548
5.5	16.8341	30.1832	6.19233	27.1804	18.1985	29.9829	6.26012	27.4455	18.1472	9.29828	0.00158832	1.19593			5.5	16.8341	30.1832	6.19233	27.1348	18.1985	29.9829	6.26012	26.9559	18.1472	8.80873	0.00223001	1.30753			5.5	16.8341	30.1832	6.19233	31.4335	18.1985	29.9829	6.26012	31.4702	18.1472	13.3231	9.75799e-05	0.960656
6.5	16.9004	30.2198	5.66489	27.0734	18.2702	30.0192	5.72691	27.3374	18.0054	9.33192	0.00155172	1.16837			6.5	16.9004	30.2198	5.66489	27.149	18.2702	30.0192	5.72691	26.97	18.0054	8.9646	0.00200165	1.17363			6.5	16.9004	30.2198	5.66489	31.5689	18.2702	30.0192	5.72691	31.6057	18.0054	13.6003	8.05191e-05	0.792695
7.5	17.0201	30.138	5.74616	27.0551	18.3996	29.938	5.80907	27.3189	18.0489	9.27	0.00161977	1.21961			7.5	17.0201	30.138	5.74616	27.2047	18.3996	29.938	5.80907	27.0253	18.0489	8.97644	0.00198528	1.16404			7.5	17.0201	30.138	5.74616	31.5895	18.3996	29.938	5.80907	31.6264	18.0489	13.5775	8.18034e-05	0.805339
1.C	15.6072	30.1163	6.23445	27.388	16.8722	29.9164	6.3027	27.655	17.6971	9.95794	0.00100545	0.757057	1		1.C	15.6072	30.1163	6.23445	27.5633	16.8722	29.9164	6.3027	27.3816	17.6971	9.6845	0.00121528	0.712557	1		1.C	15.6072	30.1163	6.23445	30.8568	16.8722	29.9164	6.3027	30.8928	17.6971	13.1957	0.000106583	1.04929	1
2.C	17.373	30.1596	6.17775	27.2146	18.7811	29.9594	6.24539	27.48	18.3287	9.15134	0.00175862	1.32415			2.C	17.373	30.1596	6.17775	27.0375	18.7811	29.9594	6.24539	26.8593	18.3287	8.53063	0.00270411	1.58551			2.C	17.373	30.1596	6.17775	30.9561	18.7811	29.9594	6.24539	30.9923	18.3287	12.6636	0.000154123	1.51732
3.C	16.9401	30.2994	5.82146	27.2732	18.3131	30.0983	5.88519	27.5391	18.0989	9.44025	0.00143946	1.08384			3.C	16.9401	30.2994	5.82146	27.4825	18.3131	30.0983	5.88519	27.3013	18.0989	9.20244	0.00169742	0.995254			3.C	16.9401	30.2994	5.82146	31.6559	18.3131	30.0983	5.88519	31.6929	18.0989	13.594	8.08699e-05	0.796149
4.C	17.3027	30.234	6.09566	27.1224	18.7051	30.0334	6.16239	27.3868	18.3003	9.08653	0.00183942	1.385			4.C	17.3027	30.234	6.09566	27.373	18.7051	30.0334	6.16239	27.1925	18.3003	8.89222	0.00210462	1.23401			4.C	17.3027	30.234	6.09566	31.2121	18.7051	30.0334	6.16239	31.2486	18.3003	12.9483	0.000126526	1.24563
5.C	15.9822	30.3882	5.8196	27.1074	17.2776	30.1865	5.88332	27.3718	17.7825	9.58927	0.00129821	0.977485			5.C	15.9822	30.3882	5.8196	27.251	17.2776	30.1865	5.88332	27.0713	17.7825	9.28881	0.00159879	0.937424			5.C	15.9822	30.3882	5.8196	30.5534	17.2776	30.1865	5.88332	30.589	17.7825	12.8066	0.000139586	1.3742
6.C	16.6872	29.8691	5.30399	27.3594	18.0397	29.6709	5.36206	27.6262	17.6909	9.93534	0.00102133	0.769009			6.C	16.6872	29.8691	5.30399	27.4831	18.0397	29.6709	5.36206	27.3019	17.6909	9.61097	0.00127882	0.749815			6.C	16.6872	29.8691	5.30399	31.7754	18.0397	29.6709	5.36206	31.8125	17.6909	14.1216	5.60999e-05	0.552293
7.C	15.447	29.4196	5.9218	27.1029	16.699	29.2243	5.98663	27.3672	17.3033	10.0639	0.000934262	0.703453			7.C	15.447	29.4196	5.9218	27.0255	16.699	29.2243	5.98663	26.8473	17.3033	9.54403	0.00133956	0.785427			7.C	15.447	29.4196	5.9218	31.6358	16.699	29.2243	5.98663	31.6728	17.3033	14.3694	4.72462e-05	0.46513
Average 2^-CT of Controls:	0.00132811														Average 2^-CT of Controls:	0.00170551														Average 2^-CT of Controls:	0.000101576
Plate run normalisation															Plate run normalisation															Plate run normalisation
Gene	NM_007014	GAPDH	HPRT1	18S											Gene	NM_007014	GAPDH	HPRT1	18S											Gene	NM_007014	GAPDH	HPRT1	18S
Plate 1	29.1656	20.612	30.4627	7.95234											Plate 1	29.7561	20.612	30.4627	7.95234											Plate 1	32.8132	20.612	30.4627	7.95234
Plate 2	28.8839	19.0666	30.6662	7.86622											Plate 2	29.9535	19.0666	30.6662	7.86622											Plate 2	32.775	19.0666	30.6662	7.86622
Plate 1 / Plate 2	1.00975	1.08105	0.993364	1.01095											Plate 1 / Plate 2	0.993407	1.08105	0.993364	1.01095											Plate 1 / Plate 2	1.00117	1.08105	0.993364	1.01095
miR-140-5p								miR-140-3p
Sample	snRNA U6	miR-140-5p	delta CT (gene - HK)	2^-delta CT	Normalisation	Fold Change		Sample	snRNA U6	miR-140-3p	delta CT (gene - HK)	2^-delta CT	Normalisation	Fold Change
1.1	17.7072	26.537	8.82978	0.00219771	0.891571	0.824013		1.1	17.7072	26.701	8.99379	0.00196155	0.927333	0.730925
2.1	18.887	27.523	8.63608	0.00251351	1.01968			2.1	18.887	27.6148	8.72779	0.00235871	1.11509
3.1	17.4677	25.5067	8.03905	0.00380194	1.54238			3.1	17.4677	26.4884	9.02067	0.00192534	0.910213
4.1	17.604	26.9707	9.36672	0.00151473	0.6145			4.1	17.604	27.3645	9.76049	0.00115292	0.545048
5.1	17.2781	26.4502	9.17212	0.00173347	0.703237			5.1	17.2781	26.8146	9.53645	0.00134661	0.636618
6.1	17.4429	28.0938	10.6509	0.000621942	0.25231			6.1	17.4429	27.8635	10.4206	0.000729592	0.344918
7.1	17.6748	26.7648	9.09003	0.00183497	0.744413			7.1	17.6748	27.2098	9.53501	0.00134796	0.637252
1.2	17.742	25.7156	7.97364	0.00397827	1.61391	1.96544		1.2	17.742	26.5565	8.8145	0.00222112	1.05005	1.09222
2.2	18.3592	25.1501	6.79095	0.0090307	3.66359			2.2	18.3592	26.5905	8.23133	0.00332753	1.57311
3.2	18.1459	25.7588	7.61288	0.0051085	2.07242			3.2	18.1459	27.3728	9.22694	0.00166884	0.78895
4.2	17.9681	25.3391	7.37108	0.00604066	2.45058			4.2	17.9681	26.7976	8.8295	0.00219814	1.03918
5.2	17.6168	26.2517	8.63492	0.00251553	1.0205			5.2	17.6168	26.729	9.11222	0.00180696	0.854251
6.2	17.8801	25.9235	8.0434	0.00379048	1.53773			6.2	17.8801	26.4361	8.55606	0.00265686	1.25604
7.2	17.66	25.8394	8.17945	0.00344938	1.39935			7.2	17.66	26.4287	8.76867	0.00229281	1.08394
1.3	17.9178	26.7502	8.83239	0.00219374	0.889959	1.44113		1.3	17.9178	27.5752	9.65738	0.00123834	0.58543	0.945933
2.3	18.6265	25.7696	7.14311	0.00707474	2.87009			2.3	18.6265	26.7093	8.08282	0.00368833	1.74367
3.3	17.8995	25.6063	7.70681	0.00478651	1.9418			3.3	17.8995	26.7839	8.88438	0.0021161	1.00039
4.3	18.0967	26.5333	8.43659	0.00288625	1.1709			4.3	18.0967	26.981	8.88438	0.0021161	1.0004
5.3	17.8078	26.0677	8.25986	0.00326237	1.32348			5.3	17.8078	26.7713	8.9635	0.00200317	0.94701
6.3	17.8047	27.4286	9.62397	0.00126735	0.514139			6.3	17.8047	27.4344	9.62972	0.00126231	0.596762
7.3	18.0459	26.248	8.20208	0.00339569	1.37757			7.3	18.0459	27.35	9.3041	0.00158193	0.747866
1.4	18.0371	26.5274	8.49032	0.00278074	1.12809	2.06304		1.4	18.0371	27.3377	9.30053	0.00158585	0.749719	1.29131
2.4	18.7024	25.7415	7.03907	0.00760375	3.0847			2.4	18.7024	27.2622	8.55982	0.00264995	1.25278
3.4	17.8083	25.1211	7.31282	0.00628958	2.55157			3.4	17.8083	26.1257	8.31735	0.00313494	1.48206
4.4	17.9865	25.3609	7.37445	0.00602658	2.44487			4.4	17.9865	26.0728	8.08633	0.00367937	1.73944
5.4	18.185	26.164	7.97898	0.00396357	1.60795			5.4	18.185	26.6069	8.42189	0.00291581	1.37846
6.4	18.2482	26.3317	8.08355	0.00368645	1.49552			6.4	18.2482	26.818	8.56986	0.00263158	1.24409
7.4	18.0006	25.5749	7.57434	0.00524683	2.12854			7.4	18.0006	26.6314	8.63078	0.00252277	1.19265
1.5	18.4389	27.0558	8.61684	0.00254726	1.03338	1.68047		1.5	18.4389	27.0064	8.56742	0.00263603	1.2462	1.20689
2.5	17.7719	25.3778	7.60593	0.00513319	2.08244			2.5	17.7719	26.2401	8.46818	0.00282373	1.33493
3.5	18.2231	25.4223	7.19922	0.00680487	2.76061			3.5	18.2231	26.3128	8.08965	0.0036709	1.73543
4.5	17.4563	26.3307	8.87443	0.00213074	0.864401			4.5	17.4563	26.3316	8.87531	0.00212944	1.0067
5.5	18.02	25.6169	7.59689	0.00516545	2.09553			5.5	18.02	26.9013	8.88128	0.00212065	1.00255
6.5	18.0481	26.1472	8.09911	0.0036469	1.47948			6.5	18.0481	26.85	8.80192	0.00224057	1.05924
7.5	17.6241	25.7547	8.13066	0.00356803	1.44748			7.5	17.6241	26.4207	8.79656	0.0022489	1.06318
1.C	17.9111	25.8643	7.95318	0.00403511	1.63697	1		1.C	17.9111	26.7355	8.82438	0.00220595	1.04287	1
2.C	17.8185	26.4986	8.68003	0.00243809	0.989089			2.C	17.8185	26.3252	8.50667	0.00274939	1.29979
3.C	17.9014	26.0892	8.1878	0.00342948	1.39128			3.C	17.9014	26.1475	8.24606	0.00329374	1.55713
4.C	17.8655	26.456	8.59043	0.00259431	1.05246			4.C	17.8655	26.7099	8.84436	0.00217562	1.02853
5.C	17.7745	26.2983	8.52381	0.00271693	1.10221			5.C	17.7745	26.5891	8.81456	0.00222103	1.05
6.C	17.2053	27.7864	10.5811	0.000652793	0.264826			6.C	17.2053	27.5923	10.387	0.000746784	0.353046
7.C	17.5499	27.0424	9.49257	0.0013882	0.563168			7.C	17.5499	27.0156	9.46569	0.00141431	0.668621
Average 2^-DeltaCt of Controls	0.00246499							Average 2^-DeltaCt of Controls	0.00211526
Additional file 12. RT-qPCR data following dCas9-DNMT3a epigenetic modulation. *Sample = biological replicate.gRNA (e.g., 1.1 = biological replicate 1 for gRNA1).
