# Supplementary material for: Specific isoforms of the ubiquitin ligase gene WWP2 are targets of osteoarthritis genetic risk via a differentially methylated DNA sequence
Source: Arthritis Res Ther. 2024 Apr 3;26:78. doi: 10.1186/s13075-024-03315-8 (PMC10988806; doi:10.1186/s13075-024-03315-8)
Supplement: Supplementary file 13 — Supplementary Material 13 [file 13075_2024_3315_MOESM13_ESM.xlsx]

## Sheet: Add File 13
mQTL analysis (statistical test = simple linear regression)
	OA cartilage				Foetal cartilage
	P-value	P-value summary	r2	n	P-value	P-value summary	r2	n
CpG 1	0.0073	**	0.2448	38	0.4928	ns	0.03393	44
CpG 2	0.0408	*	0.211	30	0.0096	**	0.2118	42
CpG 3	0.0043	**	0.2493	41	0.5075	ns	0.03106	46
CpG 4	0.0018	**	0.2834	41	0.4163	ns	0.04087	45
CpG 5	0.0195	*	0.1787	43	0.2697	ns	0.05783	47
CpG 6	0.0015	**	0.2961	40	0.6011	ns	0.0234	46
CpG 7	0.0476	*	0.1265	48	0.2089	ns	0.07353	44
CpG 8	0.0011	**	0.2672	47	0.2487	ns	0.07245	40
CpG 9	0.0112	*	0.1927	45	0.2691	ns	0.06352	43
CpG 10	0.002	**	0.2563	45	0.0266	*	0.1698	42
CpG 11	0.001	***	0.2817	45	0.0607	ns	0.152	37
CpG 12	0.3431	ns	0.04967	45	0.148	ns	0.1063	37
CpG 13	0.006	**	0.2256	43	0.0239	*	0.1971	37
CpG 14	0.0126	*	0.2058	41	0.018	*	0.2104	37
CpG 15	0.0448	*	0.1439	43	0.1335	ns	0.1117	37
CpG 16	0.4237	ns	0.04102	44	0.0151	*	0.2132	38
mQTL analysis - joint site and sex stratification of OA patients (statistical test = simple linear regression)
	OA Hip				OA Knee				OA Female				OA Male
	P-value	P-value summary	r2	n	P-value	P-value summary	r2	n	P-value	P-value summary	r2	n	P-value	P-value summary	r2	n
CpG 1	0.2824	ns	0.1462	19	0.0081	**	0.4523	19	0.5485	ns	0.05829	23	0.1577	ns	0.2062	19
CpG 2	0.0998	ns	0.2985	16	0.4006	ns	0.1532	14	0.0375	*	0.3367	19	0.399	ns	0.2052	11
CpG 3	0.0926	ns	0.2216	22	0.0239	*	0.3728	19	0.0813	ns	0.2692	19	0.2301	ns	0.1678	19
CpG 4	0.0451	*	0.3055	20	0.0253	*	0.3354	21	0.0189	*	0.3415	22	0.0866	ns	0.2501	20
CpG 5	0.1749	ns	0.1761	21	0.0747	ns	0.2389	22	0.02	*	0.3525	21	0.2312	ns	0.1583	20
CpG 6	0.0326	*	0.3665	18	0.0488	*	0.2723	22	0.0792	ns	0.224	23	0.0929	ns	0.2878	17
CpG 7	0.2374	ns	0.1339	23	0.1759	ns	0.1462	25	0.0096	**	0.3719	23	0.2344	ns	0.135	23
CpG 8	0.0005	***	0.5537	22	0.1371	ns	0.1652	25	0.2134	ns	0.131	25	0.0032	**	0.4372	23
CpG 9	0.1231	ns	0.1979	22	0.0543	ns	0.2528	23	0.0456	*	0.2548	24	0.3225	ns	0.1182	21
CpG 10	0.0066	**	0.4107	22	0.1422	ns	0.1772	23	0.027	*	0.2911	24	0.0087	**	0.4095	21
CpG 11	0.0008	***	0.5256	22	0.1717	ns	0.1616	23	0.0608	ns	0.2341	24	0.004	**	0.4579	21
CpG 12	0.6616	ns	0.04255	22	0.4813	ns	0.07052	23	0.0526	ns	0.2446	24	0.8764	ns	0.01455	21
CpG 13	0.0081	**	0.4143	21	0.2082	ns	0.1523	22	0.2446	ns	0.1255	24	0.0201	*	0.3522	21
CpG 14	0.0497	*	0.3299	18	0.1588	ns	0.1681	23	0.0751	ns	0.2385	22	0.0138	*	0.3956	20
CpG 15	0.0535	ns	0.2914	20	0.3582	ns	0.09757	23	0.3439	ns	0.1118	21	0.232	ns	0.1579	20
CpG 16	0.7657	ns	0.02923	21	0.5246	ns	0.06247	23	0.2415	ns	0.1325	23	0.8178	ns	0.0221	21
Age of OA patients versus methylation at the 16 CpGs (statistical test = simple linear regression)
CpG	CpG 1	CpG 2	CpG 3	CpG 4	CpG 5	CpG 6	CpG 7	CpG 8	CpG 9	CpG 10	CpG 11	CpG 12	CpG 13	CpG 14	CpG 15	CpG 16
r2	0.07134	0.1023	0.01599	0.03213	0.0162	0.04878	0.00525	0.06064	0.01056	0.04676	0.09667	0.003461	0.09086	0.0565	0.05465	0.01294
P-value	0.105	0.085	0.4308	0.2622	0.416	0.1708	0.6245	0.0952	0.5018	0.1537	0.0376	0.7011	0.0495	0.1345	0.1314	0.4622
Summary	ns	ns	ns	ns	ns	ns	ns	ns	ns	ns	*	ns	*	ns	ns	ns
n	38	30	41	41	43	40	48	47	45	45	45	45	43	41	43	44
DNAm comparisons irrespective of genotype at rs34195470 (joint site or sex for OA; sex for foetal) (statistical test = Mann-Whitney U)
	OA, joint site			OA, sex			Foetal, sex
	P-value	P-value summary	n	P-value	P-value summary	n	P-value	P-value summary	n
CpG 1	0.4556	ns	38	0.3571	ns	38	0.2799	ns	44
CpG 2	0.2273	ns	30	0.8905	ns	30	0.846	ns	42
CpG 3	0.0785	ns	41	0.8009	ns	41	0.7889	ns	46
CpG 4	0.2621	ns	41	0.4892	ns	41	0.6626	ns	45
CpG 5	0.3135	ns	43	0.9567	ns	43	0.9619	ns	47
CpG 6	0.2769	ns	40	0.6211	ns	40	0.7635	ns	46
CpG 7	0.1089	ns	48	0.2881	ns	48	0.7378	ns	44
CpG 8	0.462	ns	47	0.1597	ns	47	0.3452	ns	40
CpG 9	0.058	ns	45	0.6642	ns	45	0.8034	ns	43
CpG 10	0.809	ns	45	0.3228	ns	45	0.4707	ns	42
CpG 11	0.8264	ns	45	0.4002	ns	45	0.8157	ns	37
CpG 12	0.0416	*	45	0.4525	ns	45	0.3576	ns	37
CpG 13	0.3563	ns	43	0.234	ns	43	0.6573	ns	37
CpG 14	0.3791	ns	41	0.5394	ns	41	0.7234	ns	37
CpG 15	0.7676	ns	43	0.4146	ns	43	0.9699	ns	37
CpG 16	0.2692	ns	44	0.7576	ns	44	0.8221	ns	38
AEI analysis (statistical test = Wilcoxon matched-pairs signed rank test)
SNP	P-value	P-value summary	n
rs1052429	0.0195	*	9
Lucia reporter gene assays (statistical test = Mann-Whitney U with Holm-Šídák correction)
Vector	Variable A	Variable B	P-value	Adj. P-value	Summary
Promoter	Control	Unmethylated	5.8e-05	0.000117	***
Promoter	Control	Methylated	<0.000001	1e-06	****
Promoter	Unmethylated	Methylated	1e-06	3e-06	****
Enhancer	Control	Unmethylated	0.025459	0.025459	*
Enhancer	Control	Methylated	5.8e-05	5.8e-05	****
Enhancer	Unmethylated	Methylated	0.017271	0.017271	*
dCas9-DNMT3a gene expression analysis - RT-qPCR (statistical test = paired t-test with Benjamini-Hochberg correction)
WWP2-FL
gRNA	P-value	Rank	Benjamini-Hochberg critical value (i/m)Q	Adjusted P value (Q)	Discovery?	Summary
gRNA 1	0.006	3	0.03	0.01	Yes	**
gRNA 2	0.0135	5	0.05	0.0135	Yes	*
gRNA 3	0.0094	4	0.04	0.0118	Yes	*
gRNA 4	0.0059	2	0.02	0.01	Yes	**
gRNA 5	0.0027	1	0.01	0.01	Yes	**
WWP2-N
gRNA	P-value	Rank	Benjamini-Hochberg critical value (i/m)Q	Adjusted P value (Q)	Discovery?	Summary
gRNA 1	0.0091	3	0.03	0.015	Yes	*
gRNA 2	0.034	5	0.05	0.034	Yes	*
gRNA 3	0.0092	2	0.02	0.015	Yes	*
gRNA 4	0.0014	1	0.01	0.005	Yes	**
gRNA 5	0.0131	4	0.04	0.016	Yes	*
WWP2-C
gRNA	P-value	Rank	Benjamini-Hochberg critical value (i/m)Q	Adjusted P value (Q)	Discovery?	Summary
gRNA 1	0.3356	1	0.01	0.947	No	ns
gRNA 2	0.6824	3	0.03	0.947	No	ns
gRNA 3	0.8902	4	0.04	0.947	No	ns
gRNA 4	0.9469	5	0.05	0.947	No	ns
gRNA 5	0.435	2	0.02	0.947	No	ns
miR-140-5p
gRNA	P-value	Rank	Benjamini-Hochberg critical value (i/m)Q	Adjusted P value (Q)	Discovery?	Summary
gRNA 1	0.0563	3	0.03	0.093	No	ns
gRNA 2	0.2338	5	0.05	0.234	No	ns
gRNA 3	0.0154	1	0.01	0.075	No	ns
gRNA 4	0.1943	4	0.04	0.234	No	ns
gRNA 5	0.0356	2	0.02	0.09	No	ns
miR-140-3p
gRNA	P-value	Rank	Benjamini-Hochberg critical value (i/m)Q	Adjusted P value (Q)	Discovery?	Summary
gRNA 1	0.0883	2	0.02	0.22	No	ns
gRNA 2	0.0289	1	0.01	0.1445	No	ns
gRNA 3	0.1343	3	0.03	0.2233	No	ns
gRNA 4	0.7097	5	0.05	0.71	No	ns
gRNA 5	0.6602	4	0.04	0.71	No	ns
Additional file 13. Summary of the statistical analyses performed.
